# Supplementary material for: Association of 3‐Day Postoperative Blood Glucose Variability With All‐Cause Mortality in ICU Patients After Surgical Repair of Acute Type A Aortic Dissection: A Retrospective Cohort Study Using the MIMIC‐IV Database
Source: Clin Cardiol. 2026 Jun 15;49(6):e70381. doi: 10.1002/clc.70381 (PMC13267991; doi:10.1002/clc.70381)
Supplement: Supplementary file 1 — Table S1: Glucose measurement records of patients. Table S2: Patient demographics, baseline characteristics, and clinical outcomes. Table S3: Assessment of the proportional hazards (PH) assumption in a Cox regression model estimating the risk of intensive care unit (ICU) mortality. Table S4: Assessment of the proportional hazards (PH) assumption in a Cox regression model estimating the risk of in‐hospital mortality. [file CLC-49-e70381-s001.xlsx]

## Sheet: Tabel S1
TABLE S1 | Glucose measurement records of patients.
subject_id	hadm_id	stay_id	Charttime	Glucose	Glucose source	Specimen
10015186	23922627	32286205	2123-11-05 22:04:00	138	Lab	Arterial
10015186	23922627	32286205	2123-11-05 23:04:00	126	Lab	Arterial
10015186	23922627	32286205	2123-11-05 23:47:00	222	Lab	Arterial
10015186	23922627	32286205	2123-11-06 00:21:00	232	Lab	Arterial
10015186	23922627	32286205	2123-11-06 01:13:00	196	Lab	Arterial
10015186	23922627	32286205	2123-11-06 02:50:00	153	Lab	Arterial
10015186	23922627	32286205	2123-11-06 05:00:00	172	Fingerstick	Capillary
10015186	23922627	32286205	2123-11-06 05:50:00	134	Lab	Arterial
10015186	23922627	32286205	2123-11-06 06:00:00	151	Fingerstick	Capillary
10015186	23922627	32286205	2123-11-06 07:00:00	129	Fingerstick	Capillary
10015186	23922627	32286205	2123-11-06 08:00:00	142	Fingerstick	Capillary
10015186	23922627	32286205	2123-11-06 08:48:00	123	Lab	Arterial
10015186	23922627	32286205	2123-11-06 11:01:00	95	Lab	Arterial
10015186	23922627	32286205	2123-11-06 11:44:00	86	Lab	Arterial
10015186	23922627	32286205	2123-11-06 13:52:00	124	Lab	Arterial
10015186	23922627	32286205	2123-11-06 16:45:00	150	Lab	Arterial
10015186	23922627	32286205	2123-11-06 21:00:00	133	Fingerstick	Capillary
10015186	23922627	32286205	2123-11-07 02:01:00	135	Serum	Venous serum
10015186	23922627	32286205	2123-11-07 08:00:00	135	Fingerstick	Capillary
10015186	23922627	32286205	2123-11-07 11:21:00	178	Lab	Arterial
10015186	23922627	32286205	2123-11-07 13:56:00	132	Lab	Arterial
10015186	23922627	32286205	2123-11-07 17:00:00	118	Fingerstick	Capillary
10015186	23922627	32286205	2123-11-07 21:58:00	115	Serum	Venous serum
10015186	23922627	32286205	2123-11-08 01:53:00	99	Serum	Venous serum
10015186	23922627	32286205	2123-11-08 07:00:00	86	Fingerstick	Capillary
10015186	23922627	32286205	2123-11-08 09:00:00	129	Fingerstick	Capillary
10015186	23922627	32286205	2123-11-08 11:38:00	109	Lab	Arterial
10015186	23922627	32286205	2123-11-08 14:34:00	94	Serum	Venous serum
10015186	23922627	32286205	2123-11-08 17:00:00	121	Fingerstick	Capillary
10074969	28058072	33981602	2192-01-31 18:29:00	101	Lab	Arterial
10074969	28058072	33981602	2192-01-31 19:55:00	134	Lab	Arterial
10074969	28058072	33981602	2192-01-31 20:59:00	172	Lab	Arterial
10074969	28058072	33981602	2192-01-31 21:41:00	219	Lab	Arterial
10074969	28058072	33981602	2192-01-31 22:37:00	203	Lab	Arterial
10074969	28058072	33981602	2192-02-01 00:18:00	181	Lab	Arterial
10074969	28058072	33981602	2192-02-01 01:30:00	155	Fingerstick	Capillary
10074969	28058072	33981602	2192-02-01 02:30:00	120	Fingerstick	Capillary
10074969	28058072	33981602	2192-02-01 03:30:00	82	Fingerstick	Capillary
10074969	28058072	33981602	2192-02-01 04:45:00	180	Fingerstick	Capillary
10074969	28058072	33981602	2192-02-01 04:54:00	173	Serum	Venous serum
10074969	28058072	33981602	2192-02-01 06:00:00	152	Fingerstick	Capillary
10074969	28058072	33981602	2192-02-01 07:00:00	150	Fingerstick	Capillary
10074969	28058072	33981602	2192-02-01 08:00:00	135	Fingerstick	Capillary
10074969	28058072	33981602	2192-02-01 09:00:00	153	Fingerstick	Capillary
10074969	28058072	33981602	2192-02-01 10:00:00	110	Fingerstick	Capillary
10074969	28058072	33981602	2192-02-01 11:00:00	109	Fingerstick	Capillary
10074969	28058072	33981602	2192-02-01 12:19:00	103	Lab	Arterial
10074969	28058072	33981602	2192-02-01 16:28:00	115	Lab
10074969	28058072	33981602	2192-02-01 17:00:00	111	Fingerstick	Capillary
10074969	28058072	33981602	2192-02-01 22:00:00	119	Fingerstick	Capillary
10074969	28058072	33981602	2192-02-02 03:00:00	109	Serum	Venous serum
10074969	28058072	33981602	2192-02-02 08:00:00	122	Fingerstick	Capillary
10074969	28058072	33981602	2192-02-02 11:00:00	91	Fingerstick	Capillary
10120925	23567084	39480239	2166-06-14 11:49:00	123	Lab	Arterial
10120925	23567084	39480239	2166-06-14 12:19:00	201	Lab	Arterial
10120925	23567084	39480239	2166-06-14 13:13:00	221	Lab	Arterial
10120925	23567084	39480239	2166-06-14 14:18:00	208	Lab	Arterial
10120925	23567084	39480239	2166-06-14 16:30:00	89	Fingerstick	Capillary
10120925	23567084	39480239	2166-06-14 16:31:00	78	Lab	Arterial
10120925	23567084	39480239	2166-06-14 17:20:00	101	Fingerstick	Capillary
10120925	23567084	39480239	2166-06-14 17:26:00	83	Lab	Arterial
10120925	23567084	39480239	2166-06-14 19:00:00	151	Fingerstick	Capillary
10120925	23567084	39480239	2166-06-14 19:27:00	165	Fingerstick	Capillary
10120925	23567084	39480239	2166-06-14 20:22:00	177	Fingerstick	Capillary
10120925	23567084	39480239	2166-06-14 23:00:00	126	Fingerstick	Capillary
10120925	23567084	39480239	2166-06-15	92	Fingerstick	Capillary
10120925	23567084	39480239	2166-06-15 00:42:00	123	Lab	Arterial
10120925	23567084	39480239	2166-06-15 00:44:00	129	Serum	Venous serum
10120925	23567084	39480239	2166-06-15 01:00:00	130	Fingerstick	Capillary
10120925	23567084	39480239	2166-06-15 02:00:00	144	Fingerstick	Capillary
10120925	23567084	39480239	2166-06-15 03:00:00	137	Fingerstick	Capillary
10120925	23567084	39480239	2166-06-15 04:00:00	120	Fingerstick	Capillary
10120925	23567084	39480239	2166-06-15 05:00:00	119	Fingerstick	Capillary
10120925	23567084	39480239	2166-06-15 07:00:00	96	Fingerstick	Capillary
10120925	23567084	39480239	2166-06-15 09:00:00	139	Fingerstick	Capillary
10120925	23567084	39480239	2166-06-15 10:00:00	133	Fingerstick	Capillary
10120925	23567084	39480239	2166-06-15 10:16:00	133	Serum	Venous serum
10120925	23567084	39480239	2166-06-15 11:11:00	116	Fingerstick	Capillary
10120925	23567084	39480239	2166-06-15 12:00:00	102	Fingerstick	Capillary
10120925	23567084	39480239	2166-06-15 13:00:00	128	Fingerstick	Capillary
10120925	23567084	39480239	2166-06-15 15:00:00	123	Fingerstick	Capillary
10120925	23567084	39480239	2166-06-15 15:14:00	125	Serum	Venous serum
10120925	23567084	39480239	2166-06-15 16:00:00	128	Fingerstick	Capillary
10120925	23567084	39480239	2166-06-15 17:22:00	121	Fingerstick	Capillary
10120925	23567084	39480239	2166-06-15 18:00:00	123	Fingerstick	Capillary
10120925	23567084	39480239	2166-06-15 19:30:00	135	Fingerstick	Capillary
10120925	23567084	39480239	2166-06-15 21:00:00	158	Fingerstick	Capillary
10120925	23567084	39480239	2166-06-15 22:00:00	176	Fingerstick	Capillary
10120925	23567084	39480239	2166-06-15 22:06:00	166	Lab	Arterial
10120925	23567084	39480239	2166-06-16 04:28:00	202	Serum	Venous serum
10120925	23567084	39480239	2166-06-16 04:29:00	196	Lab	Arterial
10120925	23567084	39480239	2166-06-16 07:18:00	134	Serum	Venous serum
10120925	23567084	39480239	2166-06-16 08:00:00	112	Fingerstick	Capillary
10120925	23567084	39480239	2166-06-16 09:00:00	89	Fingerstick	Capillary
10120925	23567084	39480239	2166-06-16 11:00:00	140	Fingerstick	Capillary
10120925	23567084	39480239	2166-06-16 13:00:00	152	Fingerstick	Capillary
10120925	23567084	39480239	2166-06-16 14:00:00	144	Fingerstick	Capillary
10120925	23567084	39480239	2166-06-16 15:00:00	135	Fingerstick	Capillary
10120925	23567084	39480239	2166-06-16 16:00:00	114	Fingerstick	Capillary
10120925	23567084	39480239	2166-06-16 17:00:00	104	Fingerstick	Capillary
10120925	23567084	39480239	2166-06-16 17:15:00	119	Serum	Venous serum
10120925	23567084	39480239	2166-06-16 21:00:00	159	Fingerstick	Capillary
10120925	23567084	39480239	2166-06-16 23:57:00	207	Serum	Venous serum
10120925	23567084	39480239	2166-06-17 05:40:00	146	Lab
10120925	23567084	39480239	2166-06-17 07:00:00	144	Fingerstick	Capillary
10168636	22403677	38934988	2179-07-14 11:29:00	114	Lab	Arterial
10168636	22403677	38934988	2179-07-14 12:08:00	139	Lab	Arterial
10168636	22403677	38934988	2179-07-14 13:02:00	142	Lab	Arterial
10168636	22403677	38934988	2179-07-14 14:54:00	126	Serum	Venous serum
10168636	22403677	38934988	2179-07-14 15:01:00	114	Lab	Arterial
10168636	22403677	38934988	2179-07-14 16:36:00	135	Lab	Arterial
10168636	22403677	38934988	2179-07-14 18:45:00	132	Lab	Mixed venous
10168636	22403677	38934988	2179-07-14 20:20:00	135	Lab	Arterial
10168636	22403677	38934988	2179-07-14 21:42:00	158	Serum	Venous serum
10168636	22403677	38934988	2179-07-14 22:14:00	137	Lab	Arterial
10168636	22403677	38934988	2179-07-15	147	Fingerstick	Capillary
10168636	22403677	38934988	2179-07-15 01:22:00	115	Lab	Arterial
10168636	22403677	38934988	2179-07-15 02:00:00	118	Fingerstick	Capillary
10168636	22403677	38934988	2179-07-15 03:00:00	123	Fingerstick	Capillary
10168636	22403677	38934988	2179-07-15 04:15:00	102	Serum	Venous serum
10168636	22403677	38934988	2179-07-15 04:21:00	100	Lab	Arterial
10168636	22403677	38934988	2179-07-15 05:00:00	117	Fingerstick	Capillary
10168636	22403677	38934988	2179-07-15 07:00:00	109	Fingerstick	Capillary
10168636	22403677	38934988	2179-07-15 08:00:00	98	Fingerstick	Capillary
10168636	22403677	38934988	2179-07-15 09:00:00	121	Fingerstick	Capillary
10168636	22403677	38934988	2179-07-15 10:08:00	118	Fingerstick	Capillary
10168636	22403677	38934988	2179-07-15 11:00:00	108	Fingerstick	Capillary
10168636	22403677	38934988	2179-07-15 12:00:00	100	Fingerstick	Capillary
10168636	22403677	38934988	2179-07-15 13:00:00	101	Fingerstick	Capillary
10168636	22403677	38934988	2179-07-15 15:00:00	103	Fingerstick	Capillary
10168636	22403677	38934988	2179-07-15 15:40:00	88	Lab	Arterial
10168636	22403677	38934988	2179-07-15 16:00:00	98	Fingerstick	Capillary
10168636	22403677	38934988	2179-07-15 17:00:00	102	Fingerstick	Capillary
10168636	22403677	38934988	2179-07-15 18:00:00	105	Fingerstick	Capillary
10168636	22403677	38934988	2179-07-15 19:30:00	121	Fingerstick	Capillary
10168636	22403677	38934988	2179-07-15 21:00:00	135	Fingerstick	Capillary
10168636	22403677	38934988	2179-07-15 22:00:00	129	Fingerstick	Capillary
10168636	22403677	38934988	2179-07-15 23:00:00	117	Fingerstick	Capillary
10168636	22403677	38934988	2179-07-16	112	Fingerstick	Capillary
10168636	22403677	38934988	2179-07-16 01:00:00	85	Fingerstick	Capillary
10168636	22403677	38934988	2179-07-16 02:17:00	98	Serum	Venous serum
10168636	22403677	38934988	2179-07-16 03:00:00	127	Fingerstick	Capillary
10168636	22403677	38934988	2179-07-16 04:00:00	144	Fingerstick	Capillary
10168636	22403677	38934988	2179-07-16 05:00:00	118	Fingerstick	Capillary
10168636	22403677	38934988	2179-07-16 06:00:00	125	Fingerstick	Capillary
10168636	22403677	38934988	2179-07-16 07:00:00	136	Fingerstick	Capillary
10168636	22403677	38934988	2179-07-16 08:00:00	120	Fingerstick	Capillary
10168636	22403677	38934988	2179-07-16 09:00:00	109	Fingerstick	Capillary
10168636	22403677	38934988	2179-07-16 09:55:00	96	Lab	Arterial
10168636	22403677	38934988	2179-07-16 10:09:00	91	Fingerstick	Capillary
10168636	22403677	38934988	2179-07-16 12:00:00	124	Fingerstick	Capillary
10168636	22403677	38934988	2179-07-16 14:00:00	124	Fingerstick	Capillary
10168636	22403677	38934988	2179-07-16 16:00:00	103	Fingerstick	Capillary
10168636	22403677	38934988	2179-07-16 19:00:00	131	Fingerstick	Capillary
10168636	22403677	38934988	2179-07-16 23:00:00	150	Fingerstick	Capillary
10168636	22403677	38934988	2179-07-17 03:06:00	162	Serum	Venous serum
10168636	22403677	38934988	2179-07-17 09:00:00	158	Fingerstick	Capillary
10185829	22742058	37144361	2157-09-04 22:40:00	126	Lab	Arterial
10185829	22742058	37144361	2157-09-04 23:29:00	190	Lab	Arterial
10185829	22742058	37144361	2157-09-05 00:28:00	168	Lab	Arterial
10185829	22742058	37144361	2157-09-05 01:52:00	97	Lab	Arterial
10185829	22742058	37144361	2157-09-05 02:38:00	82	Lab	Arterial
10185829	22742058	37144361	2157-09-05 06:28:00	126	Serum	Venous serum
10185829	22742058	37144361	2157-09-05 08:15:00	122	Fingerstick	Capillary
10185829	22742058	37144361	2157-09-05 09:00:00	124	Fingerstick	Capillary
10185829	22742058	37144361	2157-09-05 10:02:00	107	Lab	Arterial
10185829	22742058	37144361	2157-09-05 11:23:00	90	Lab	Mixed venous
10185829	22742058	37144361	2157-09-05 12:15:00	119	Fingerstick	Capillary
10185829	22742058	37144361	2157-09-05 13:30:00	120	Fingerstick	Capillary
10185829	22742058	37144361	2157-09-05 15:26:00	98	Lab	Arterial
10185829	22742058	37144361	2157-09-05 16:30:00	97	Fingerstick	Capillary
10185829	22742058	37144361	2157-09-05 17:15:00	99	Fingerstick	Capillary
10185829	22742058	37144361	2157-09-05 18:30:00	105	Fingerstick	Capillary
10185829	22742058	37144361	2157-09-05 20:00:00	129	Fingerstick	Capillary
10185829	22742058	37144361	2157-09-05 21:00:00	121	Fingerstick	Capillary
10185829	22742058	37144361	2157-09-05 22:00:00	90	Fingerstick	Capillary
10185829	22742058	37144361	2157-09-05 23:00:00	90	Fingerstick	Capillary
10185829	22742058	37144361	2157-09-06	98	Fingerstick	Capillary
10185829	22742058	37144361	2157-09-06 01:00:00	106	Fingerstick	Capillary
10185829	22742058	37144361	2157-09-06 01:43:00	95	Serum	Venous serum
10185829	22742058	37144361	2157-09-06 02:00:00	93	Lab	Central venous
10185829	22742058	37144361	2157-09-06 03:00:00	120	Fingerstick	Capillary
10185829	22742058	37144361	2157-09-06 04:15:00	121	Fingerstick	Capillary
10185829	22742058	37144361	2157-09-06 05:00:00	109	Fingerstick	Capillary
10185829	22742058	37144361	2157-09-06 06:00:00	105	Fingerstick	Capillary
10185829	22742058	37144361	2157-09-06 11:23:00	101	Lab	Arterial
10185829	22742058	37144361	2157-09-06 15:00:00	94	Fingerstick	Capillary
10185829	22742058	37144361	2157-09-06 20:15:00	90	Lab	Arterial
10185829	22742058	37144361	2157-09-07 03:22:00	99	Serum	Venous serum
10185829	22742058	37144361	2157-09-07 03:32:00	96	Lab	Arterial
10185829	22742058	37144361	2157-09-07 12:00:00	127	Fingerstick	Capillary
10185829	22742058	37144361	2157-09-07 17:34:00	96	Lab	Arterial
10185829	22742058	37144361	2157-09-07 20:00:00	120	Fingerstick	Capillary
10189736	27717025	39615527	2183-09-11 10:46:00	126	Lab	Arterial
10189736	27717025	39615527	2183-09-11 12:35:00	146	Lab	Arterial
10189736	27717025	39615527	2183-09-11 13:25:00	175	Lab	Arterial
10189736	27717025	39615527	2183-09-11 13:57:00	199	Lab	Arterial
10189736	27717025	39615527	2183-09-11 14:45:00	234	Lab	Arterial
10189736	27717025	39615527	2183-09-11 15:11:00	171	Lab	Arterial
10189736	27717025	39615527	2183-09-11 15:43:00	163	Lab	Arterial
10189736	27717025	39615527	2183-09-11 16:56:00	105	Lab	Arterial
10189736	27717025	39615527	2183-09-11 18:40:00	100	Lab	Arterial
10189736	27717025	39615527	2183-09-11 18:46:00	110	Serum	Venous serum
10189736	27717025	39615527	2183-09-11 20:02:00	117	Lab	Arterial
10189736	27717025	39615527	2183-09-11 21:37:00	127	Lab	Arterial
10189736	27717025	39615527	2183-09-11 23:59:00	134	Serum	Venous serum
10189736	27717025	39615527	2183-09-12 04:23:00	133	Lab	Arterial
10189736	27717025	39615527	2183-09-12 09:45:00	116	Lab	Arterial
10189736	27717025	39615527	2183-09-12 12:08:00	110	Lab	Arterial
10189736	27717025	39615527	2183-09-12 14:52:00	124	Serum	Venous serum
10189736	27717025	39615527	2183-09-12 22:00:00	119	Fingerstick	Capillary
10189736	27717025	39615527	2183-09-12 23:15:00	134	Serum	Venous serum
10189736	27717025	39615527	2183-09-13 03:42:00	127	Serum	Venous serum
10189736	27717025	39615527	2183-09-13 15:42:00	121	Serum	Venous serum
10189736	27717025	39615527	2183-09-13 19:50:00	113	Serum	Venous serum
10189736	27717025	39615527	2183-09-14 02:04:00	100	Serum	Venous serum
10365597	21624756	32978107	2161-03-22 13:08:00	108	Lab	Arterial
10365597	21624756	32978107	2161-03-22 14:45:00	107	Lab	Arterial
10365597	21624756	32978107	2161-03-22 15:20:00	126	Lab	Arterial
10365597	21624756	32978107	2161-03-22 16:02:00	131	Lab	Arterial
10365597	21624756	32978107	2161-03-22 17:34:00	202	Lab	Arterial
10365597	21624756	32978107	2161-03-22 18:00:00	214	Fingerstick	Capillary
10365597	21624756	32978107	2161-03-22 19:30:00	142	Fingerstick	Capillary
10365597	21624756	32978107	2161-03-22 20:00:00	150	Fingerstick	Capillary
10365597	21624756	32978107	2161-03-22 21:00:00	122	Fingerstick	Capillary
10365597	21624756	32978107	2161-03-22 22:00:00	109	Fingerstick	Capillary
10365597	21624756	32978107	2161-03-22 22:41:00	128	Lab	Arterial
10365597	21624756	32978107	2161-03-22 23:45:00	153	Fingerstick	Capillary
10365597	21624756	32978107	2161-03-23 01:00:00	133	Fingerstick	Capillary
10365597	21624756	32978107	2161-03-23 02:00:00	160	Fingerstick	Capillary
10365597	21624756	32978107	2161-03-23 03:00:00	122	Fingerstick	Capillary
10365597	21624756	32978107	2161-03-23 03:17:00	123	Serum	Venous serum
10365597	21624756	32978107	2161-03-23 04:00:00	112	Fingerstick	Capillary
10365597	21624756	32978107	2161-03-23 05:00:00	93	Fingerstick	Capillary
10365597	21624756	32978107	2161-03-23 06:00:00	102	Fingerstick	Capillary
10365597	21624756	32978107	2161-03-23 07:30:00	156	Fingerstick	Capillary
10365597	21624756	32978107	2161-03-23 12:00:00	134	Fingerstick	Capillary
10375224	26067174	37366032	2189-12-19 09:33:00	139	Lab	Arterial
10375224	26067174	37366032	2189-12-19 11:08:00	147	Lab	Arterial
10375224	26067174	37366032	2189-12-19 13:00:00	141	Lab	Arterial
10375224	26067174	37366032	2189-12-19 14:10:00	140	Fingerstick	Capillary
10375224	26067174	37366032	2189-12-19 15:00:00	126	Fingerstick	Capillary
10375224	26067174	37366032	2189-12-19 15:49:00	136	Lab	Arterial
10375224	26067174	37366032	2189-12-19 17:00:00	126	Fingerstick	Capillary
10375224	26067174	37366032	2189-12-19 18:00:00	89	Fingerstick	Capillary
10375224	26067174	37366032	2189-12-19 20:33:00	112	Fingerstick	Capillary
10375224	26067174	37366032	2189-12-19 20:43:00	106	Serum	Venous serum
10375224	26067174	37366032	2189-12-19 21:00:00	109	Fingerstick	Capillary
10375224	26067174	37366032	2189-12-19 23:00:00	107	Fingerstick	Capillary
10375224	26067174	37366032	2189-12-20 01:00:00	164	Fingerstick	Capillary
10375224	26067174	37366032	2189-12-20 01:06:00	143	Serum	Venous serum
10375224	26067174	37366032	2189-12-20 02:00:00	118	Fingerstick	Capillary
10375224	26067174	37366032	2189-12-20 03:00:00	144	Fingerstick	Capillary
10375224	26067174	37366032	2189-12-20 04:00:00	120	Fingerstick	Capillary
10375224	26067174	37366032	2189-12-20 05:00:00	113	Fingerstick	Capillary
10375224	26067174	37366032	2189-12-20 06:00:00	92	Fingerstick	Capillary
10375224	26067174	37366032	2189-12-20 12:00:00	164	Fingerstick	Capillary
10375224	26067174	37366032	2189-12-20 17:00:00	136	Fingerstick	Capillary
10375224	26067174	37366032	2189-12-20 22:27:00	102	Serum	Venous serum
10375224	26067174	37366032	2189-12-21 03:08:00	115	Serum	Venous serum
10375224	26067174	37366032	2189-12-21 06:00:00	82	Fingerstick	Capillary
10397277	20053627	34996407	2182-07-31 11:49:00	115	Lab	Arterial
10397277	20053627	34996407	2182-07-31 12:09:00	136	Lab	Arterial
10397277	20053627	34996407	2182-07-31 12:42:00	145	Lab	Arterial
10397277	20053627	34996407	2182-07-31 12:52:00	167	Lab	Arterial
10397277	20053627	34996407	2182-07-31 15:15:00	106	Serum	Venous serum
10397277	20053627	34996407	2182-07-31 15:21:00	97	Lab	Arterial
10397277	20053627	34996407	2182-07-31 17:15:00	88	Lab	Mixed venous
10397277	20053627	34996407	2182-07-31 18:23:00	95	Lab	Arterial
10397277	20053627	34996407	2182-07-31 20:43:00	116	Lab	Arterial
10397277	20053627	34996407	2182-07-31 21:38:00	126	Lab	Arterial
10397277	20053627	34996407	2182-07-31 22:10:00	126	Serum	Venous serum
10397277	20053627	34996407	2182-07-31 22:16:00	124	Lab	Arterial
10397277	20053627	34996407	2182-08-01 02:15:00	124	Serum	Venous serum
10397277	20053627	34996407	2182-08-01 06:08:00	102	Lab	Arterial
10397277	20053627	34996407	2182-08-01 08:46:00	141	Serum	Venous serum
10397277	20053627	34996407	2182-08-01 09:09:00	128	Lab	Arterial
10397277	20053627	34996407	2182-08-01 11:01:00	117	Lab	Arterial
10397277	20053627	34996407	2182-08-01 16:35:00	110	Lab	Arterial
10397277	20053627	34996407	2182-08-01 19:58:00	118	Fingerstick	Capillary
10397277	20053627	34996407	2182-08-02 00:29:00	106	Serum	Venous serum
10397277	20053627	34996407	2182-08-02 05:00:00	120	Fingerstick	Capillary
10397277	20053627	34996407	2182-08-02 14:00:00	107	Fingerstick	Capillary
10397277	20053627	34996407	2182-08-02 17:18:00	90	Lab	Central venous
10397277	20053627	34996407	2182-08-02 19:23:00	88	Serum	Venous serum
10397277	20053627	34996407	2182-08-02 22:00:00	92	Fingerstick	Capillary
10397277	20053627	34996407	2182-08-03 02:57:00	84	Serum	Venous serum
10397277	20053627	34996407	2182-08-03 06:00:00	153	Lab	Arterial
10400895	21029062	34036291	2125-05-11 10:38:00	101	Lab	Arterial
10400895	21029062	34036291	2125-05-11 11:34:00	112	Lab	Arterial
10400895	21029062	34036291	2125-05-11 12:09:00	117	Lab	Arterial
10400895	21029062	34036291	2125-05-11 12:41:00	137	Lab	Arterial
10400895	21029062	34036291	2125-05-11 13:26:00	196	Lab	Arterial
10400895	21029062	34036291	2125-05-11 14:48:00	205	Lab	Arterial
10400895	21029062	34036291	2125-05-11 16:23:00	175	Fingerstick	Capillary
10400895	21029062	34036291	2125-05-11 17:26:00	145	Lab	Arterial
10400895	21029062	34036291	2125-05-11 18:10:00	126	Lab	Arterial
10400895	21029062	34036291	2125-05-11 18:33:00	128	Serum	Venous serum
10400895	21029062	34036291	2125-05-11 20:49:00	109	Lab	Arterial
10400895	21029062	34036291	2125-05-11 23:16:00	118	Lab	Arterial
10400895	21029062	34036291	2125-05-12 00:30:00	110	Fingerstick	Capillary
10400895	21029062	34036291	2125-05-12 02:00:00	101	Fingerstick	Capillary
10400895	21029062	34036291	2125-05-12 03:00:00	97	Fingerstick	Capillary
10400895	21029062	34036291	2125-05-12 03:04:00	91	Serum	Venous serum
10400895	21029062	34036291	2125-05-12 04:00:00	91	Fingerstick	Capillary
10400895	21029062	34036291	2125-05-12 05:30:00	105	Fingerstick	Capillary
10400895	21029062	34036291	2125-05-12 06:30:00	91	Fingerstick	Capillary
10400895	21029062	34036291	2125-05-12 08:20:00	184	Fingerstick	Capillary
10400895	21029062	34036291	2125-05-12 09:55:00	165	Fingerstick	Capillary
10400895	21029062	34036291	2125-05-12 10:50:00	139	Fingerstick	Capillary
10400895	21029062	34036291	2125-05-12 13:00:00	79	Fingerstick	Capillary
10400895	21029062	34036291	2125-05-12 14:45:00	90	Fingerstick	Capillary
10400895	21029062	34036291	2125-05-12 17:00:00	106	Fingerstick	Capillary
10400895	21029062	34036291	2125-05-12 19:14:00	133	Lab	Arterial
10400895	21029062	34036291	2125-05-12 21:17:00	152	Lab	Arterial
10400895	21029062	34036291	2125-05-12 22:40:00	116	Lab	Arterial
10400895	21029062	34036291	2125-05-12 23:53:00	93	Lab	Arterial
10400895	21029062	34036291	2125-05-13 01:00:00	68	Fingerstick	Capillary
10400895	21029062	34036291	2125-05-13 01:34:00	94	Lab	Arterial
10400895	21029062	34036291	2125-05-13 02:00:00	81	Fingerstick	Capillary
10400895	21029062	34036291	2125-05-13 02:48:00	94	Serum	Venous serum
10400895	21029062	34036291	2125-05-13 03:23:00	90	Lab	Arterial
10400895	21029062	34036291	2125-05-13 06:01:00	103	Lab	Arterial
10400895	21029062	34036291	2125-05-13 09:00:00	124	Fingerstick	Capillary
10400895	21029062	34036291	2125-05-13 10:11:00	113	Lab	Arterial
10400895	21029062	34036291	2125-05-13 11:00:00	111	Fingerstick	Capillary
10400895	21029062	34036291	2125-05-13 12:00:00	110	Fingerstick	Capillary
10400895	21029062	34036291	2125-05-13 17:13:00	89	Lab	Arterial
10400895	21029062	34036291	2125-05-13 20:08:00	76	Lab	Arterial
10400895	21029062	34036291	2125-05-13 22:00:00	103	Fingerstick	Capillary
10400895	21029062	34036291	2125-05-14	110	Fingerstick	Capillary
10400895	21029062	34036291	2125-05-14 03:13:00	109	Lab	Arterial
10402177	28069012	31403219	2146-09-09 13:18:00	124	Lab	Arterial
10402177	28069012	31403219	2146-09-09 14:23:00	172	Lab	Arterial
10402177	28069012	31403219	2146-09-09 15:25:00	229	Lab	Arterial
10402177	28069012	31403219	2146-09-09 16:01:00	231	Lab	Arterial
10402177	28069012	31403219	2146-09-09 16:30:00	199	Lab	Arterial
10402177	28069012	31403219	2146-09-09 17:44:00	180	Lab	Arterial
10402177	28069012	31403219	2146-09-09 18:50:00	136	Lab	Arterial
10402177	28069012	31403219	2146-09-09 20:25:00	106	Lab	Arterial
10402177	28069012	31403219	2146-09-09 21:34:00	114	Lab	Arterial
10402177	28069012	31403219	2146-09-09 23:34:00	107	Lab
10402177	28069012	31403219	2146-09-10 00:50:00	113	Fingerstick	Capillary
10402177	28069012	31403219	2146-09-10 01:55:00	110	Fingerstick	Capillary
10402177	28069012	31403219	2146-09-10 03:00:00	104	Fingerstick	Capillary
10402177	28069012	31403219	2146-09-10 04:00:00	83	Fingerstick	Capillary
10402177	28069012	31403219	2146-09-10 04:21:00	99	Lab	Arterial
10402177	28069012	31403219	2146-09-10 04:25:00	102	Serum	Venous serum
10402177	28069012	31403219	2146-09-10 05:20:00	101	Fingerstick	Capillary
10402177	28069012	31403219	2146-09-10 06:15:00	102	Fingerstick	Capillary
10402177	28069012	31403219	2146-09-10 08:30:00	115	Fingerstick	Capillary
10402177	28069012	31403219	2146-09-10 10:00:00	153	Fingerstick	Capillary
10402177	28069012	31403219	2146-09-10 10:52:00	139	Lab	Arterial
10402177	28069012	31403219	2146-09-10 12:00:00	123	Fingerstick	Capillary
10402177	28069012	31403219	2146-09-10 13:00:00	94	Fingerstick	Capillary
10402177	28069012	31403219	2146-09-10 14:00:00	92	Fingerstick	Capillary
10402177	28069012	31403219	2146-09-10 16:00:00	93	Fingerstick	Capillary
10402177	28069012	31403219	2146-09-10 17:00:00	125	Fingerstick	Capillary
10402177	28069012	31403219	2146-09-10 22:10:00	130	Lab
10402177	28069012	31403219	2146-09-11 03:43:00	120	Serum	Venous serum
10402177	28069012	31403219	2146-09-11 08:00:00	116	Fingerstick	Capillary
10402177	28069012	31403219	2146-09-11 12:00:00	135	Fingerstick	Capillary
10402177	28069012	31403219	2146-09-11 16:00:00	101	Fingerstick	Capillary
10402177	28069012	31403219	2146-09-11 21:00:00	115	Fingerstick	Capillary
10402177	28069012	31403219	2146-09-12 04:00:00	102	Serum	Venous serum
10546885	25213587	35947626	2174-10-03 16:16:00	151	Lab	Arterial
10546885	25213587	35947626	2174-10-03 17:20:00	121	Lab	Arterial
10546885	25213587	35947626	2174-10-03 17:48:00	131	Lab	Arterial
10546885	25213587	35947626	2174-10-03 18:32:00	157	Lab	Arterial
10546885	25213587	35947626	2174-10-03 20:02:00	183	Serum	Venous serum
10546885	25213587	35947626	2174-10-03 20:12:00	170	Lab	Arterial
10546885	25213587	35947626	2174-10-03 21:25:00	186	Lab	Arterial
10546885	25213587	35947626	2174-10-03 23:00:00	162	Fingerstick	Capillary
10546885	25213587	35947626	2174-10-03 23:30:00	130	Fingerstick	Capillary
10546885	25213587	35947626	2174-10-04 00:02:00	181	Serum	Venous serum
10546885	25213587	35947626	2174-10-04 01:15:00	149	Fingerstick	Capillary
10546885	25213587	35947626	2174-10-04 02:02:00	180	Fingerstick	Capillary
10546885	25213587	35947626	2174-10-04 03:03:00	180	Serum	Venous serum
10546885	25213587	35947626	2174-10-04 03:31:00	131	Fingerstick	Capillary
10546885	25213587	35947626	2174-10-04 04:15:00	162	Fingerstick	Capillary
10546885	25213587	35947626	2174-10-04 05:45:00	138	Fingerstick	Capillary
10546885	25213587	35947626	2174-10-04 07:37:00	175	Lab	Arterial
10546885	25213587	35947626	2174-10-04 09:06:00	157	Lab	Arterial
10546885	25213587	35947626	2174-10-04 10:35:00	144	Lab	Arterial
10546885	25213587	35947626	2174-10-04 12:19:00	143	Lab	Arterial
10546885	25213587	35947626	2174-10-04 16:00:00	144	Fingerstick	Capillary
10546885	25213587	35947626	2174-10-04 17:00:00	152	Fingerstick	Capillary
10546885	25213587	35947626	2174-10-04 18:00:00	121	Fingerstick	Capillary
10546885	25213587	35947626	2174-10-04 19:00:00	112	Fingerstick	Capillary
10546885	25213587	35947626	2174-10-04 20:00:00	110	Fingerstick	Capillary
10546885	25213587	35947626	2174-10-04 21:00:00	98	Fingerstick	Capillary
10546885	25213587	35947626	2174-10-04 23:00:00	122	Fingerstick	Capillary
10546885	25213587	35947626	2174-10-05	121	Fingerstick	Capillary
10546885	25213587	35947626	2174-10-05 01:00:00	121	Fingerstick	Capillary
10546885	25213587	35947626	2174-10-05 02:24:00	117	Lab	Arterial
10546885	25213587	35947626	2174-10-05 03:00:00	86	Fingerstick	Capillary
10546885	25213587	35947626	2174-10-05 04:18:00	129	Serum	Venous serum
10546885	25213587	35947626	2174-10-05 04:32:00	113	Fingerstick	Capillary
10546885	25213587	35947626	2174-10-05 06:00:00	130	Fingerstick	Capillary
10546885	25213587	35947626	2174-10-05 08:00:00	111	Fingerstick	Capillary
10546885	25213587	35947626	2174-10-05 09:00:00	151	Fingerstick	Capillary
10546885	25213587	35947626	2174-10-05 10:00:00	125	Fingerstick	Capillary
10546885	25213587	35947626	2174-10-05 12:00:00	126	Fingerstick	Capillary
10546885	25213587	35947626	2174-10-05 14:00:00	116	Fingerstick	Capillary
10546885	25213587	35947626	2174-10-05 15:00:00	117	Fingerstick	Capillary
10546885	25213587	35947626	2174-10-05 16:00:00	116	Fingerstick	Capillary
10546885	25213587	35947626	2174-10-05 16:11:00	110	Serum	Venous serum
10546885	25213587	35947626	2174-10-05 17:00:00	117	Fingerstick	Capillary
10546885	25213587	35947626	2174-10-05 18:00:00	77	Fingerstick	Capillary
10546885	25213587	35947626	2174-10-05 19:00:00	84	Fingerstick	Capillary
10546885	25213587	35947626	2174-10-05 23:07:00	91	Lab	Arterial
10546885	25213587	35947626	2174-10-06 00:50:00	102	Lab	Arterial
10546885	25213587	35947626	2174-10-06 04:03:00	121	Serum	Venous serum
10546885	25213587	35947626	2174-10-06 13:37:00	120	Serum	Venous serum
10583763	24320098	39148901	2130-09-27 03:31:00	119	Lab	Arterial
10583763	24320098	39148901	2130-09-27 04:51:00	114	Lab
10583763	24320098	39148901	2130-09-27 05:54:00	143	Lab
10583763	24320098	39148901	2130-09-27 06:22:00	187	Lab
10583763	24320098	39148901	2130-09-27 07:00:00	171	Lab	Arterial
10583763	24320098	39148901	2130-09-27 08:17:00	165	Lab	Arterial
10583763	24320098	39148901	2130-09-27 14:00:00	102	Fingerstick	Capillary
10583763	24320098	39148901	2130-09-27 16:40:00	114	Fingerstick	Capillary
10583763	24320098	39148901	2130-09-27 18:20:00	142	Fingerstick	Capillary
10583763	24320098	39148901	2130-09-27 19:00:00	79	Fingerstick	Capillary
10583763	24320098	39148901	2130-09-27 20:00:00	111	Fingerstick	Capillary
10583763	24320098	39148901	2130-09-27 20:43:00	103	Lab	Arterial
10583763	24320098	39148901	2130-09-27 22:30:00	160	Fingerstick	Capillary
10583763	24320098	39148901	2130-09-28 01:00:00	160	Fingerstick	Capillary
10583763	24320098	39148901	2130-09-28 02:00:00	157	Fingerstick	Capillary
10583763	24320098	39148901	2130-09-28 03:00:00	116	Fingerstick	Capillary
10583763	24320098	39148901	2130-09-28 03:29:00	139	Serum	Venous serum
10583763	24320098	39148901	2130-09-28 04:00:00	158	Fingerstick	Capillary
10583763	24320098	39148901	2130-09-28 05:00:00	128	Fingerstick	Capillary
10583763	24320098	39148901	2130-09-28 06:00:00	119	Fingerstick	Capillary
10583763	24320098	39148901	2130-09-28 10:00:00	130	Fingerstick	Capillary
10583763	24320098	39148901	2130-09-28 14:00:00	73	Fingerstick	Capillary
10583763	24320098	39148901	2130-09-28 16:00:00	74	Fingerstick	Capillary
10583763	24320098	39148901	2130-09-28 18:00:00	69	Fingerstick	Capillary
10583763	24320098	39148901	2130-09-28 20:00:00	60	Fingerstick	Capillary
10583763	24320098	39148901	2130-09-28 22:00:00	57	Fingerstick	Capillary
10583763	24320098	39148901	2130-09-29	53	Fingerstick	Capillary
10583763	24320098	39148901	2130-09-29 01:00:00	72	Fingerstick	Capillary
10583763	24320098	39148901	2130-09-29 02:09:00	61	Serum	Venous serum
10583763	24320098	39148901	2130-09-29 06:00:00	71	Fingerstick	Capillary
10583763	24320098	39148901	2130-09-29 07:20:00	63	Fingerstick	Capillary
10583763	24320098	39148901	2130-09-29 08:00:00	117	Fingerstick	Capillary
10583763	24320098	39148901	2130-09-29 09:50:00	71	Fingerstick	Capillary
10583763	24320098	39148901	2130-09-29 11:00:00	64	Fingerstick	Capillary
10600153	28179068	30443314	2118-12-20 11:54:00	132	Lab	Arterial
10600153	28179068	30443314	2118-12-20 12:28:00	138	Lab	Arterial
10600153	28179068	30443314	2118-12-20 13:24:00	144	Lab	Arterial
10600153	28179068	30443314	2118-12-20 13:56:00	146	Lab	Arterial
10600153	28179068	30443314	2118-12-20 14:47:00	177	Lab	Arterial
10600153	28179068	30443314	2118-12-20 16:07:00	238	Lab	Arterial
10600153	28179068	30443314	2118-12-20 16:44:00	178	Lab	Arterial
10600153	28179068	30443314	2118-12-20 18:27:00	111	Lab	Arterial
10600153	28179068	30443314	2118-12-20 19:13:00	103	Lab	Arterial
10600153	28179068	30443314	2118-12-20 20:08:00	156	Lab	Arterial
10600153	28179068	30443314	2118-12-20 21:08:00	185	Lab	Arterial
10600153	28179068	30443314	2118-12-20 22:13:00	155	Lab	Arterial
10600153	28179068	30443314	2118-12-20 23:06:00	138	Lab	Arterial
10600153	28179068	30443314	2118-12-20 23:46:00	125	Serum	Venous serum
10600153	28179068	30443314	2118-12-20 23:56:00	119	Lab	Arterial
10600153	28179068	30443314	2118-12-21 01:19:00	105	Lab	Arterial
10600153	28179068	30443314	2118-12-21 02:58:00	106	Lab	Arterial
10600153	28179068	30443314	2118-12-21 04:23:00	111	Lab	Arterial
10600153	28179068	30443314	2118-12-21 05:42:00	129	Serum	Venous serum
10600153	28179068	30443314	2118-12-21 05:54:00	126	Lab	Arterial
10600153	28179068	30443314	2118-12-21 09:18:00	123	Lab	Arterial
10600153	28179068	30443314	2118-12-21 10:55:00	125	Lab	Arterial
10600153	28179068	30443314	2118-12-21 12:43:00	125	Serum	Venous serum
10600153	28179068	30443314	2118-12-21 17:27:00	132	Lab	Arterial
10600153	28179068	30443314	2118-12-21 20:44:00	118	Lab	Arterial
10600153	28179068	30443314	2118-12-21 22:00:00	135	Fingerstick	Capillary
10600153	28179068	30443314	2118-12-21 23:24:00	147	Lab	Arterial
10600153	28179068	30443314	2118-12-22 00:30:00	172	Fingerstick	Capillary
10600153	28179068	30443314	2118-12-22 02:07:00	149	Lab	Arterial
10600153	28179068	30443314	2118-12-22 03:00:00	172	Fingerstick	Capillary
10600153	28179068	30443314	2118-12-22 03:54:00	135	Lab	Arterial
10600153	28179068	30443314	2118-12-22 03:56:00	148	Serum	Venous serum
10600153	28179068	30443314	2118-12-22 05:30:00	140	Fingerstick	Capillary
10600153	28179068	30443314	2118-12-22 06:30:00	137	Fingerstick	Capillary
10600153	28179068	30443314	2118-12-22 07:45:00	126	Fingerstick	Capillary
10600153	28179068	30443314	2118-12-22 08:45:00	88	Fingerstick	Capillary
10600153	28179068	30443314	2118-12-22 10:00:00	126	Fingerstick	Capillary
10600153	28179068	30443314	2118-12-22 11:00:00	114	Fingerstick	Capillary
10600153	28179068	30443314	2118-12-22 12:00:00	121	Fingerstick	Capillary
10600153	28179068	30443314	2118-12-22 13:00:00	134	Fingerstick	Capillary
10600153	28179068	30443314	2118-12-22 14:00:00	106	Fingerstick	Capillary
10600153	28179068	30443314	2118-12-22 15:00:00	113	Fingerstick	Capillary
10600153	28179068	30443314	2118-12-22 16:00:00	110	Fingerstick	Capillary
10600153	28179068	30443314	2118-12-22 17:15:00	85	Fingerstick	Capillary
10600153	28179068	30443314	2118-12-22 18:30:00	119	Fingerstick	Capillary
10600153	28179068	30443314	2118-12-22 19:00:00	89	Fingerstick	Capillary
10600153	28179068	30443314	2118-12-22 20:00:00	80	Fingerstick	Capillary
10600153	28179068	30443314	2118-12-22 23:33:00	105	Lab	Arterial
10600153	28179068	30443314	2118-12-23 04:18:00	121	Serum	Venous serum
10600153	28179068	30443314	2118-12-23 04:31:00	118	Lab	Arterial
10666050	25263674	30684338	2147-02-16 09:19:00	146	Lab	Arterial
10666050	25263674	30684338	2147-02-16 11:19:00	131	Lab	Arterial
10666050	25263674	30684338	2147-02-16 12:11:00	129	Lab
10666050	25263674	30684338	2147-02-16 12:40:00	183	Lab	Arterial
10666050	25263674	30684338	2147-02-16 13:47:00	159	Lab	Arterial
10666050	25263674	30684338	2147-02-16 15:51:00	148	Lab
10666050	25263674	30684338	2147-02-16 17:19:00	130	Lab	Arterial
10666050	25263674	30684338	2147-02-16 18:00:00	120	Fingerstick	Capillary
10666050	25263674	30684338	2147-02-16 19:00:00	118	Fingerstick	Capillary
10666050	25263674	30684338	2147-02-16 20:40:00	146	Lab	Arterial
10666050	25263674	30684338	2147-02-16 22:00:00	128	Fingerstick	Capillary
10666050	25263674	30684338	2147-02-17	143	Fingerstick	Capillary
10666050	25263674	30684338	2147-02-17 02:00:00	138	Fingerstick	Capillary
10666050	25263674	30684338	2147-02-17 03:00:00	132	Fingerstick	Capillary
10666050	25263674	30684338	2147-02-17 04:00:00	128	Fingerstick	Capillary
10666050	25263674	30684338	2147-02-17 05:00:00	134	Fingerstick	Capillary
10666050	25263674	30684338	2147-02-17 05:18:00	141	Serum	Venous serum
10666050	25263674	30684338	2147-02-17 06:00:00	133	Fingerstick	Capillary
10666050	25263674	30684338	2147-02-17 07:30:00	99	Fingerstick	Capillary
10666050	25263674	30684338	2147-02-17 08:30:00	136	Fingerstick	Capillary
10666050	25263674	30684338	2147-02-17 10:00:00	141	Fingerstick	Capillary
10666050	25263674	30684338	2147-02-17 11:13:00	115	Lab	Arterial
10666050	25263674	30684338	2147-02-17 12:30:00	123	Fingerstick	Capillary
10666050	25263674	30684338	2147-02-17 13:00:00	124	Fingerstick	Capillary
10666050	25263674	30684338	2147-02-17 14:00:00	123	Fingerstick	Capillary
10666050	25263674	30684338	2147-02-17 14:56:00	126	Serum	Venous serum
10666050	25263674	30684338	2147-02-17 15:00:00	130	Fingerstick	Capillary
10666050	25263674	30684338	2147-02-17 16:00:00	116	Fingerstick	Capillary
10666050	25263674	30684338	2147-02-17 17:00:00	135	Fingerstick	Capillary
10666050	25263674	30684338	2147-02-17 21:33:00	133	Serum	Venous serum
10666050	25263674	30684338	2147-02-18 01:58:00	161	Serum	Venous serum
10666050	25263674	30684338	2147-02-18 07:30:00	164	Fingerstick	Capillary
10666050	25263674	30684338	2147-02-18 13:00:00	160	Fingerstick	Capillary
10666050	25263674	30684338	2147-02-18 15:33:00	137	Serum	Venous serum
10666050	25263674	30684338	2147-02-18 17:25:00	127	Fingerstick	Capillary
10666050	25263674	30684338	2147-02-18 22:00:00	158	Fingerstick	Capillary
10666050	25263674	30684338	2147-02-19 01:21:00	130	Serum	Venous serum
10666050	25263674	30684338	2147-02-19 05:00:00	114	Fingerstick	Capillary
10697292	21354951	31266580	2136-09-03 14:32:00	130	Lab	Arterial
10697292	21354951	31266580	2136-09-03 15:44:00	184	Lab
10697292	21354951	31266580	2136-09-03 16:16:00	187	Lab
10697292	21354951	31266580	2136-09-03 17:06:00	194	Lab	Arterial
10697292	21354951	31266580	2136-09-03 19:21:00	179	Lab	Arterial
10697292	21354951	31266580	2136-09-03 20:00:00	204	Fingerstick	Capillary
10697292	21354951	31266580	2136-09-03 21:00:00	185	Fingerstick	Capillary
10697292	21354951	31266580	2136-09-03 22:00:00	168	Fingerstick	Capillary
10697292	21354951	31266580	2136-09-03 22:13:00	127	Fingerstick	Capillary
10697292	21354951	31266580	2136-09-03 23:00:00	115	Fingerstick	Capillary
10697292	21354951	31266580	2136-09-04	124	Fingerstick	Capillary
10697292	21354951	31266580	2136-09-04 01:30:00	102	Fingerstick	Capillary
10697292	21354951	31266580	2136-09-04 02:00:00	113	Fingerstick	Capillary
10697292	21354951	31266580	2136-09-04 03:30:00	87	Fingerstick	Capillary
10697292	21354951	31266580	2136-09-04 03:31:00	81	Serum	Venous serum
10697292	21354951	31266580	2136-09-04 03:42:00	74	Lab	Arterial
10697292	21354951	31266580	2136-09-04 04:00:00	82	Fingerstick	Capillary
10697292	21354951	31266580	2136-09-04 05:30:00	114	Fingerstick	Capillary
10697292	21354951	31266580	2136-09-04 06:00:00	124	Fingerstick	Capillary
10697292	21354951	31266580	2136-09-04 08:00:00	135	Fingerstick	Capillary
10697292	21354951	31266580	2136-09-04 12:00:00	148	Fingerstick	Capillary
10781726	29776228	36430063	2176-09-14 17:09:00	129	Lab	Mixed venous
10781726	29776228	36430063	2176-09-14 18:26:00	139	Lab	Arterial
10781726	29776228	36430063	2176-09-14 19:14:00	149	Lab	Arterial
10781726	29776228	36430063	2176-09-14 20:32:00	208	Lab	Arterial
10781726	29776228	36430063	2176-09-14 22:06:00	161	Lab	Arterial
10781726	29776228	36430063	2176-09-14 22:56:00	144	Lab	Arterial
10781726	29776228	36430063	2176-09-15	149	Fingerstick	Capillary
10781726	29776228	36430063	2176-09-15 01:00:00	108	Fingerstick	Capillary
10781726	29776228	36430063	2176-09-15 01:45:00	111	Lab	Arterial
10781726	29776228	36430063	2176-09-15 03:00:00	111	Fingerstick	Capillary
10781726	29776228	36430063	2176-09-15 05:00:00	117	Fingerstick	Capillary
10781726	29776228	36430063	2176-09-15 06:00:00	109	Fingerstick	Capillary
10781726	29776228	36430063	2176-09-15 07:00:00	125	Fingerstick	Capillary
10781726	29776228	36430063	2176-09-15 12:00:00	138	Fingerstick	Capillary
10950332	22132542	30864813	2142-09-19 05:16:00	159	Lab	Arterial
10950332	22132542	30864813	2142-09-19 06:13:00	157	Lab	Arterial
10950332	22132542	30864813	2142-09-19 07:07:00	167	Lab	Arterial
10950332	22132542	30864813	2142-09-19 08:04:00	170	Lab	Arterial
10950332	22132542	30864813	2142-09-19 08:26:00	179	Lab	Arterial
10950332	22132542	30864813	2142-09-19 08:59:00	188	Lab	Arterial
10950332	22132542	30864813	2142-09-19 09:35:00	169	Lab	Arterial
10950332	22132542	30864813	2142-09-19 11:06:00	115	Lab	Arterial
10950332	22132542	30864813	2142-09-19 12:19:00	100	Lab	Mixed venous
10950332	22132542	30864813	2142-09-19 14:07:00	168	Lab	Mixed venous
10950332	22132542	30864813	2142-09-19 15:00:00	210	Fingerstick	Capillary
10950332	22132542	30864813	2142-09-19 16:15:00	210	Fingerstick	Capillary
10950332	22132542	30864813	2142-09-19 17:08:00	209	Lab	Arterial
10950332	22132542	30864813	2142-09-19 17:35:00	204	Lab	Arterial
10950332	22132542	30864813	2142-09-19 18:13:00	171	Lab	Arterial
10950332	22132542	30864813	2142-09-19 19:00:00	179	Fingerstick	Capillary
10950332	22132542	30864813	2142-09-19 20:00:00	164	Fingerstick	Capillary
10950332	22132542	30864813	2142-09-19 20:06:00	118	Lab	Arterial
10950332	22132542	30864813	2142-09-19 21:00:00	130	Fingerstick	Capillary
10950332	22132542	30864813	2142-09-19 22:00:00	105	Fingerstick	Capillary
10950332	22132542	30864813	2142-09-19 22:17:00	67	Lab	Arterial
10950332	22132542	30864813	2142-09-19 22:30:00	64	Fingerstick	Capillary
10950332	22132542	30864813	2142-09-19 23:00:00	68	Fingerstick	Capillary
10950332	22132542	30864813	2142-09-19 23:30:00	72	Fingerstick	Capillary
10950332	22132542	30864813	2142-09-20	80	Fingerstick	Capillary
10950332	22132542	30864813	2142-09-20 00:30:00	88	Fingerstick	Capillary
10950332	22132542	30864813	2142-09-20 01:00:00	84	Fingerstick	Capillary
10950332	22132542	30864813	2142-09-20 02:00:00	76	Fingerstick	Capillary
10950332	22132542	30864813	2142-09-20 02:38:00	96	Serum	Venous serum
10950332	22132542	30864813	2142-09-20 03:00:00	108	Fingerstick	Capillary
10950332	22132542	30864813	2142-09-20 04:00:00	118	Fingerstick	Capillary
10950332	22132542	30864813	2142-09-20 05:15:00	85	Lab	Arterial
10950332	22132542	30864813	2142-09-20 06:00:00	112	Fingerstick	Capillary
10950332	22132542	30864813	2142-09-20 08:00:00	100	Fingerstick	Capillary
10950332	22132542	30864813	2142-09-20 09:11:00	101	Lab	Arterial
10950332	22132542	30864813	2142-09-20 10:12:00	110	Lab	Arterial
10950332	22132542	30864813	2142-09-20 12:00:00	138	Fingerstick	Capillary
10950332	22132542	30864813	2142-09-20 13:00:00	128	Fingerstick	Capillary
10950332	22132542	30864813	2142-09-20 14:59:00	120	Serum	Venous serum
10950332	22132542	30864813	2142-09-20 15:15:00	109	Lab	Arterial
10950332	22132542	30864813	2142-09-20 16:00:00	130	Fingerstick	Capillary
10950332	22132542	30864813	2142-09-20 17:00:00	127	Fingerstick	Capillary
10950332	22132542	30864813	2142-09-20 18:00:00	144	Fingerstick	Capillary
10950332	22132542	30864813	2142-09-20 20:00:00	150	Fingerstick	Capillary
10950332	22132542	30864813	2142-09-20 21:00:00	156	Fingerstick	Capillary
10950332	22132542	30864813	2142-09-20 22:00:00	137	Fingerstick	Capillary
10950332	22132542	30864813	2142-09-21	107	Fingerstick	Capillary
10950332	22132542	30864813	2142-09-21 01:00:00	106	Fingerstick	Capillary
10950332	22132542	30864813	2142-09-21 02:09:00	73	Serum	Venous serum
10950332	22132542	30864813	2142-09-21 03:00:00	106	Fingerstick	Capillary
10950332	22132542	30864813	2142-09-21 04:30:00	150	Fingerstick	Capillary
10950332	22132542	30864813	2142-09-21 05:30:00	143	Fingerstick	Capillary
10950332	22132542	30864813	2142-09-21 06:30:00	173	Fingerstick	Capillary
10950332	22132542	30864813	2142-09-21 08:00:00	120	Fingerstick	Capillary
10950332	22132542	30864813	2142-09-21 09:00:00	118	Fingerstick	Capillary
10950332	22132542	30864813	2142-09-21 11:00:00	115	Fingerstick	Capillary
10950332	22132542	30864813	2142-09-21 12:10:00	84	Lab	Arterial
10950332	22132542	30864813	2142-09-21 12:42:00	114	Serum	Venous serum
10950332	22132542	30864813	2142-09-21 13:00:00	151	Fingerstick	Capillary
10950332	22132542	30864813	2142-09-21 14:00:00	139	Fingerstick	Capillary
10950332	22132542	30864813	2142-09-21 15:00:00	153	Fingerstick	Capillary
10950332	22132542	30864813	2142-09-21 16:00:00	159	Fingerstick	Capillary
10950332	22132542	30864813	2142-09-21 17:00:00	142	Fingerstick	Capillary
10950332	22132542	30864813	2142-09-21 17:33:00	99	Lab	Arterial
10950332	22132542	30864813	2142-09-21 18:00:00	145	Fingerstick	Capillary
10950332	22132542	30864813	2142-09-21 19:00:00	117	Fingerstick	Capillary
10950332	22132542	30864813	2142-09-21 20:00:00	111	Fingerstick	Capillary
10950332	22132542	30864813	2142-09-21 20:14:00	101	Serum	Venous serum
10950332	22132542	30864813	2142-09-21 21:04:00	111	Fingerstick	Capillary
10950332	22132542	30864813	2142-09-21 22:00:00	132	Fingerstick	Capillary
10950332	22132542	30864813	2142-09-22 00:04:00	106	Lab	Arterial
10950332	22132542	30864813	2142-09-22 01:00:00	121	Fingerstick	Capillary
10950332	22132542	30864813	2142-09-22 03:00:00	129	Fingerstick	Capillary
10950332	22132542	30864813	2142-09-22 03:36:00	124	Serum	Venous serum
11180969	23777401	37532998	2139-06-14 19:55:00	97	Lab	Arterial
11180969	23777401	37532998	2139-06-14 21:13:00	113	Lab	Arterial
11180969	23777401	37532998	2139-06-14 21:46:00	109	Lab	Arterial
11180969	23777401	37532998	2139-06-14 22:26:00	101	Lab	Arterial
11180969	23777401	37532998	2139-06-14 23:21:00	166	Lab	Arterial
11180969	23777401	37532998	2139-06-15 00:43:00	201	Lab	Arterial
11180969	23777401	37532998	2139-06-15 01:16:00	166	Lab	Arterial
11180969	23777401	37532998	2139-06-15 02:49:00	166	Lab	Arterial
11180969	23777401	37532998	2139-06-15 04:00:00	191	Fingerstick	Capillary
11180969	23777401	37532998	2139-06-15 05:00:00	155	Fingerstick	Capillary
11180969	23777401	37532998	2139-06-15 06:00:00	134	Fingerstick	Capillary
11180969	23777401	37532998	2139-06-15 08:00:00	111	Fingerstick	Capillary
11180969	23777401	37532998	2139-06-15 09:40:00	124	Lab	Arterial
11180969	23777401	37532998	2139-06-15 10:00:00	125	Fingerstick	Capillary
11180969	23777401	37532998	2139-06-15 11:00:00	107	Fingerstick	Capillary
11180969	23777401	37532998	2139-06-15 12:00:00	94	Fingerstick	Capillary
11180969	23777401	37532998	2139-06-15 14:00:00	113	Fingerstick	Capillary
11180969	23777401	37532998	2139-06-15 18:00:00	114	Fingerstick	Capillary
11180969	23777401	37532998	2139-06-15 22:42:00	105	Lab	Mixed venous
11180969	23777401	37532998	2139-06-16 02:05:00	121	Serum	Venous serum
11180969	23777401	37532998	2139-06-16 08:00:00	131	Fingerstick	Capillary
11180969	23777401	37532998	2139-06-16 12:00:00	221	Fingerstick	Capillary
11180969	23777401	37532998	2139-06-16 13:32:00	158	Serum	Venous serum
11180969	23777401	37532998	2139-06-16 16:00:00	164	Fingerstick	Capillary
11180969	23777401	37532998	2139-06-16 21:00:00	176	Fingerstick	Capillary
11180969	23777401	37532998	2139-06-17 01:56:00	121	Serum	Venous serum
11180969	23777401	37532998	2139-06-17 08:00:00	120	Fingerstick	Capillary
11180969	23777401	37532998	2139-06-17 12:00:00	159	Fingerstick	Capillary
11190313	20326661	37476598	2115-03-18 05:43:00	119	Serum	Venous serum
11190313	20326661	37476598	2115-03-18 07:00:00	118	Fingerstick	Capillary
11190313	20326661	37476598	2115-03-18 12:30:00	110	Lab	Arterial
11190313	20326661	37476598	2115-03-18 14:35:00	111	Lab	Arterial
11190313	20326661	37476598	2115-03-18 15:14:00	129	Lab	Arterial
11190313	20326661	37476598	2115-03-18 15:34:00	158	Lab	Arterial
11190313	20326661	37476598	2115-03-18 16:20:00	116	Lab	Arterial
11190313	20326661	37476598	2115-03-18 17:58:00	129	Lab	Arterial
11190313	20326661	37476598	2115-03-18 18:30:00	133	Fingerstick	Capillary
11190313	20326661	37476598	2115-03-18 20:00:00	114	Fingerstick	Capillary
11190313	20326661	37476598	2115-03-18 21:00:00	108	Fingerstick	Capillary
11190313	20326661	37476598	2115-03-18 21:24:00	137	Lab	Arterial
11190313	20326661	37476598	2115-03-18 22:00:00	128	Fingerstick	Capillary
11190313	20326661	37476598	2115-03-18 22:34:00	143	Lab	Arterial
11190313	20326661	37476598	2115-03-19	122	Fingerstick	Capillary
11190313	20326661	37476598	2115-03-19 00:04:00	146	Serum	Venous serum
11190313	20326661	37476598	2115-03-19 01:00:00	129	Fingerstick	Capillary
11190313	20326661	37476598	2115-03-19 02:00:00	120	Fingerstick	Capillary
11190313	20326661	37476598	2115-03-19 04:00:00	109	Fingerstick	Capillary
11190313	20326661	37476598	2115-03-19 05:00:00	116	Fingerstick	Capillary
11190313	20326661	37476598	2115-03-19 05:50:00	118	Lab	Arterial
11190313	20326661	37476598	2115-03-19 11:45:00	133	Fingerstick	Capillary
11190313	20326661	37476598	2115-03-19 14:41:00	137	Serum	Venous serum
11190313	20326661	37476598	2115-03-19 16:00:00	126	Fingerstick	Capillary
11190313	20326661	37476598	2115-03-19 17:00:00	156	Fingerstick	Capillary
11241014	29878566	30917285	2173-05-08 06:24:00	133	Lab	Arterial
11241014	29878566	30917285	2173-05-08 06:40:00	122	Lab	Mixed venous
11241014	29878566	30917285	2173-05-08 08:16:00	134	Lab	Arterial
11241014	29878566	30917285	2173-05-08 09:06:00	148	Lab	Arterial
11241014	29878566	30917285	2173-05-08 09:57:00	190	Lab	Arterial
11241014	29878566	30917285	2173-05-08 10:27:00	205	Lab	Arterial
11241014	29878566	30917285	2173-05-08 11:07:00	185	Lab	Arterial
11241014	29878566	30917285	2173-05-08 11:39:00	162	Lab
11241014	29878566	30917285	2173-05-08 12:20:00	166	Lab	Arterial
11241014	29878566	30917285	2173-05-08 13:50:00	127	Lab	Arterial
11241014	29878566	30917285	2173-05-08 15:00:00	166	Fingerstick	Capillary
11241014	29878566	30917285	2173-05-08 16:00:00	150	Fingerstick	Capillary
11241014	29878566	30917285	2173-05-08 16:48:00	100	Lab	Arterial
11241014	29878566	30917285	2173-05-08 18:00:00	127	Fingerstick	Capillary
11241014	29878566	30917285	2173-05-08 19:04:00	123	Lab	Arterial
11241014	29878566	30917285	2173-05-08 20:00:00	118	Fingerstick	Capillary
11241014	29878566	30917285	2173-05-08 20:40:00	125	Serum	Venous serum
11241014	29878566	30917285	2173-05-08 20:44:00	117	Lab	Arterial
11241014	29878566	30917285	2173-05-08 22:00:00	132	Fingerstick	Capillary
11241014	29878566	30917285	2173-05-08 23:00:00	127	Fingerstick	Capillary
11241014	29878566	30917285	2173-05-09	109	Fingerstick	Capillary
11241014	29878566	30917285	2173-05-09 00:58:00	111	Serum	Venous serum
11241014	29878566	30917285	2173-05-09 01:07:00	108	Lab	Arterial
11241014	29878566	30917285	2173-05-09 02:00:00	103	Fingerstick	Capillary
11241014	29878566	30917285	2173-05-09 03:00:00	129	Fingerstick	Capillary
11241014	29878566	30917285	2173-05-09 04:00:00	109	Fingerstick	Capillary
11241014	29878566	30917285	2173-05-09 05:00:00	88	Fingerstick	Capillary
11241014	29878566	30917285	2173-05-09 06:00:00	113	Fingerstick	Capillary
11241014	29878566	30917285	2173-05-09 07:42:00	122	Serum	Venous serum
11241014	29878566	30917285	2173-05-09 08:02:00	116	Lab	Arterial
11241014	29878566	30917285	2173-05-09 10:00:00	136	Fingerstick	Capillary
11241014	29878566	30917285	2173-05-09 11:00:00	145	Fingerstick	Capillary
11241014	29878566	30917285	2173-05-09 12:00:00	115	Fingerstick	Capillary
11241014	29878566	30917285	2173-05-09 13:05:00	98	Lab	Arterial
11241014	29878566	30917285	2173-05-09 14:00:00	114	Fingerstick	Capillary
11241014	29878566	30917285	2173-05-09 15:00:00	105	Fingerstick	Capillary
11241014	29878566	30917285	2173-05-09 15:46:00	112	Serum	Venous serum
11241014	29878566	30917285	2173-05-09 16:08:00	106	Lab	Arterial
11241014	29878566	30917285	2173-05-09 17:00:00	129	Fingerstick	Capillary
11241014	29878566	30917285	2173-05-09 18:00:00	140	Fingerstick	Capillary
11241014	29878566	30917285	2173-05-09 19:00:00	99	Fingerstick	Capillary
11241014	29878566	30917285	2173-05-09 20:00:00	108	Fingerstick	Capillary
11241014	29878566	30917285	2173-05-09 21:00:00	111	Fingerstick	Capillary
11241014	29878566	30917285	2173-05-09 22:00:00	123	Fingerstick	Capillary
11241014	29878566	30917285	2173-05-09 22:40:00	110	Lab	Arterial
11241014	29878566	30917285	2173-05-09 23:00:00	117	Fingerstick	Capillary
11241014	29878566	30917285	2173-05-10	104	Fingerstick	Capillary
11241014	29878566	30917285	2173-05-10 01:46:00	97	Serum	Venous serum
11241014	29878566	30917285	2173-05-10 02:01:00	93	Lab	Arterial
11241014	29878566	30917285	2173-05-10 03:00:00	93	Fingerstick	Capillary
11241014	29878566	30917285	2173-05-10 04:00:00	107	Fingerstick	Capillary
11241014	29878566	30917285	2173-05-10 05:00:00	110	Fingerstick	Capillary
11241014	29878566	30917285	2173-05-10 06:00:00	113	Fingerstick	Capillary
11241014	29878566	30917285	2173-05-10 07:00:00	127	Fingerstick	Capillary
11241014	29878566	30917285	2173-05-10 08:00:00	97	Fingerstick	Capillary
11241014	29878566	30917285	2173-05-10 09:00:00	94	Fingerstick	Capillary
11241014	29878566	30917285	2173-05-10 10:00:00	97	Fingerstick	Capillary
11241014	29878566	30917285	2173-05-10 11:00:00	95	Fingerstick	Capillary
11241014	29878566	30917285	2173-05-10 12:00:00	76	Fingerstick	Capillary
11241014	29878566	30917285	2173-05-10 14:28:00	108	Serum	Venous serum
11241014	29878566	30917285	2173-05-10 14:40:00	95	Lab	Arterial
11241014	29878566	30917285	2173-05-10 17:00:00	103	Fingerstick	Capillary
11241014	29878566	30917285	2173-05-10 23:00:00	129	Fingerstick	Capillary
11241014	29878566	30917285	2173-05-11 02:31:00	145	Serum	Venous serum
11285576	23569552	30774146	2183-09-11 22:39:00	130	Lab	Arterial
11285576	23569552	30774146	2183-09-11 23:30:00	140	Lab	Arterial
11285576	23569552	30774146	2183-09-11 23:36:00	135	Lab	Arterial
11285576	23569552	30774146	2183-09-12 01:06:00	141	Lab	Arterial
11285576	23569552	30774146	2183-09-12 01:52:00	259	Lab	Arterial
11285576	23569552	30774146	2183-09-12 02:19:00	212	Lab	Arterial
11285576	23569552	30774146	2183-09-12 02:55:00	191	Lab	Arterial
11285576	23569552	30774146	2183-09-12 03:42:00	204	Lab	Arterial
11285576	23569552	30774146	2183-09-12 04:40:00	171	Lab	Arterial
11285576	23569552	30774146	2183-09-12 05:36:00	153	Serum	Venous serum
11285576	23569552	30774146	2183-09-12 05:40:00	144	Lab	Arterial
11285576	23569552	30774146	2183-09-12 07:00:00	113	Fingerstick	Capillary
11285576	23569552	30774146	2183-09-12 08:00:00	142	Lab	Arterial
11285576	23569552	30774146	2183-09-12 09:28:00	158	Lab	Arterial
11285576	23569552	30774146	2183-09-12 11:00:00	170	Serum	Venous serum
11285576	23569552	30774146	2183-09-12 11:04:00	164	Lab	Arterial
11285576	23569552	30774146	2183-09-12 12:30:00	157	Serum	Venous serum
11285576	23569552	30774146	2183-09-12 12:45:00	154	Lab	Arterial
11285576	23569552	30774146	2183-09-12 13:45:00	87	Fingerstick	Capillary
11285576	23569552	30774146	2183-09-12 15:02:00	144	Lab	Arterial
11285576	23569552	30774146	2183-09-12 16:00:00	99	Fingerstick	Capillary
11285576	23569552	30774146	2183-09-12 17:00:00	119	Fingerstick	Capillary
11285576	23569552	30774146	2183-09-12 17:31:00	130	Lab	Arterial
11285576	23569552	30774146	2183-09-12 18:00:00	92	Fingerstick	Capillary
11285576	23569552	30774146	2183-09-12 19:00:00	118	Fingerstick	Capillary
11285576	23569552	30774146	2183-09-12 20:00:00	119	Fingerstick	Capillary
11285576	23569552	30774146	2183-09-12 21:11:00	126	Lab	Arterial
11285576	23569552	30774146	2183-09-12 22:30:00	139	Fingerstick	Capillary
11285576	23569552	30774146	2183-09-12 23:00:00	136	Fingerstick	Capillary
11285576	23569552	30774146	2183-09-13 00:33:00	127	Lab	Arterial
11285576	23569552	30774146	2183-09-13 01:20:00	136	Fingerstick	Capillary
11285576	23569552	30774146	2183-09-13 02:20:00	133	Fingerstick	Capillary
11285576	23569552	30774146	2183-09-13 03:20:00	139	Fingerstick	Capillary
11285576	23569552	30774146	2183-09-13 04:25:00	124	Serum	Venous serum
11285576	23569552	30774146	2183-09-13 04:35:00	120	Lab	Arterial
11285576	23569552	30774146	2183-09-13 05:30:00	103	Fingerstick	Capillary
11285576	23569552	30774146	2183-09-13 07:30:00	91	Fingerstick	Capillary
11285576	23569552	30774146	2183-09-13 08:47:00	117	Lab	Arterial
11285576	23569552	30774146	2183-09-13 09:54:00	118	Lab	Arterial
11285576	23569552	30774146	2183-09-13 12:00:00	96	Fingerstick	Capillary
11285576	23569552	30774146	2183-09-13 13:03:00	123	Lab	Arterial
11285576	23569552	30774146	2183-09-13 14:00:00	120	Fingerstick	Capillary
11285576	23569552	30774146	2183-09-13 15:00:00	125	Fingerstick	Capillary
11285576	23569552	30774146	2183-09-13 16:00:00	115	Fingerstick	Capillary
11285576	23569552	30774146	2183-09-13 16:56:00	121	Lab	Arterial
11285576	23569552	30774146	2183-09-13 18:00:00	105	Fingerstick	Capillary
11285576	23569552	30774146	2183-09-13 19:00:00	108	Fingerstick	Capillary
11285576	23569552	30774146	2183-09-13 20:00:00	97	Fingerstick	Capillary
11285576	23569552	30774146	2183-09-13 21:00:00	144	Fingerstick	Capillary
11285576	23569552	30774146	2183-09-13 22:00:00	135	Fingerstick	Capillary
11285576	23569552	30774146	2183-09-13 23:00:00	129	Fingerstick	Capillary
11285576	23569552	30774146	2183-09-14	120	Fingerstick	Capillary
11285576	23569552	30774146	2183-09-14 01:00:00	117	Fingerstick	Capillary
11285576	23569552	30774146	2183-09-14 02:00:00	117	Fingerstick	Capillary
11285576	23569552	30774146	2183-09-14 02:51:00	115	Serum	Venous serum
11285576	23569552	30774146	2183-09-14 03:00:00	110	Fingerstick	Capillary
11285576	23569552	30774146	2183-09-14 04:00:00	100	Fingerstick	Capillary
11285576	23569552	30774146	2183-09-14 05:00:00	104	Fingerstick	Capillary
11285576	23569552	30774146	2183-09-14 06:00:00	120	Fingerstick	Capillary
11285576	23569552	30774146	2183-09-14 07:00:00	117	Fingerstick	Capillary
11285576	23569552	30774146	2183-09-14 08:00:00	101	Fingerstick	Capillary
11285576	23569552	30774146	2183-09-14 09:00:00	126	Fingerstick	Capillary
11285576	23569552	30774146	2183-09-14 10:00:00	124	Fingerstick	Capillary
11285576	23569552	30774146	2183-09-14 11:00:00	107	Fingerstick	Capillary
11285576	23569552	30774146	2183-09-14 12:00:00	92	Fingerstick	Capillary
11285576	23569552	30774146	2183-09-14 13:00:00	70	Fingerstick	Capillary
11285576	23569552	30774146	2183-09-14 14:20:00	98	Fingerstick	Capillary
11285576	23569552	30774146	2183-09-14 14:26:00	117	Serum	Venous serum
11285576	23569552	30774146	2183-09-14 15:00:00	88	Fingerstick	Capillary
11285576	23569552	30774146	2183-09-14 18:00:00	120	Fingerstick	Capillary
11298819	27396111	39945211	2142-05-25 17:07:00	114	Serum	Venous serum
11298819	27396111	39945211	2142-05-25 17:31:00	110	Lab	Arterial
11298819	27396111	39945211	2142-05-25 19:47:00	127	Lab	Arterial
11298819	27396111	39945211	2142-05-25 22:00:00	146	Lab
11298819	27396111	39945211	2142-05-25 22:48:00	142	Lab
11298819	27396111	39945211	2142-05-25 23:19:00	172	Lab	Arterial
11298819	27396111	39945211	2142-05-25 23:52:00	170	Lab	Arterial
11298819	27396111	39945211	2142-05-26 01:18:00	162	Lab	Arterial
11298819	27396111	39945211	2142-05-26 05:25:00	126	Serum	Venous serum
11298819	27396111	39945211	2142-05-26 05:37:00	127	Lab	Arterial
11298819	27396111	39945211	2142-05-26 07:00:00	136	Fingerstick	Capillary
11298819	27396111	39945211	2142-05-26 08:00:00	111	Fingerstick	Capillary
11298819	27396111	39945211	2142-05-26 09:00:00	84	Fingerstick	Capillary
11298819	27396111	39945211	2142-05-26 09:06:00	80	Lab	Arterial
11298819	27396111	39945211	2142-05-26 10:00:00	113	Fingerstick	Capillary
11298819	27396111	39945211	2142-05-26 12:00:00	110	Fingerstick	Capillary
11298819	27396111	39945211	2142-05-26 14:04:00	110	Serum	Venous serum
11298819	27396111	39945211	2142-05-26 14:15:00	104	Lab	Arterial
11298819	27396111	39945211	2142-05-26 18:00:00	158	Fingerstick	Capillary
11298819	27396111	39945211	2142-05-26 21:54:00	72	Lab	Arterial
11298819	27396111	39945211	2142-05-26 23:00:00	95	Fingerstick	Capillary
11298819	27396111	39945211	2142-05-27 00:36:00	91	Serum	Venous serum
11298819	27396111	39945211	2142-05-27 07:00:00	126	Fingerstick	Capillary
11298819	27396111	39945211	2142-05-27 09:57:00	71	Lab	Arterial
11298819	27396111	39945211	2142-05-27 11:03:00	75	Lab	Arterial
11298819	27396111	39945211	2142-05-27 13:00:00	111	Fingerstick	Capillary
11298819	27396111	39945211	2142-05-27 14:13:00	87	Lab	Arterial
11298819	27396111	39945211	2142-05-27 22:00:00	136	Fingerstick	Capillary
11298819	27396111	39945211	2142-05-28 05:09:00	96	Serum	Venous serum
11298819	27396111	39945211	2142-05-28 12:00:00	158	Fingerstick	Capillary
11371345	27611198	36675940	2124-12-14 14:01:00	165	Lab	Arterial
11371345	27611198	36675940	2124-12-14 14:55:00	141	Lab	Arterial
11371345	27611198	36675940	2124-12-14 15:34:00	143	Lab	Arterial
11371345	27611198	36675940	2124-12-14 17:04:00	149	Lab	Arterial
11371345	27611198	36675940	2124-12-14 18:31:00	141	Lab	Arterial
11371345	27611198	36675940	2124-12-14 19:00:00	132	Fingerstick	Capillary
11371345	27611198	36675940	2124-12-14 21:00:00	191	Fingerstick	Capillary
11371345	27611198	36675940	2124-12-14 23:00:00	192	Fingerstick	Capillary
11371345	27611198	36675940	2124-12-15	128	Fingerstick	Capillary
11371345	27611198	36675940	2124-12-15 01:00:00	130	Fingerstick	Capillary
11371345	27611198	36675940	2124-12-15 02:00:00	158	Fingerstick	Capillary
11371345	27611198	36675940	2124-12-15 02:20:00	140	Lab	Arterial
11371345	27611198	36675940	2124-12-15 02:30:00	131	Serum	Venous serum
11371345	27611198	36675940	2124-12-15 03:00:00	102	Fingerstick	Capillary
11371345	27611198	36675940	2124-12-15 05:09:00	123	Lab	Arterial
11371345	27611198	36675940	2124-12-15 07:00:00	144	Fingerstick	Capillary
11371345	27611198	36675940	2124-12-15 09:00:00	142	Fingerstick	Capillary
11371345	27611198	36675940	2124-12-15 10:00:00	117	Fingerstick	Capillary
11371345	27611198	36675940	2124-12-15 10:54:00	99	Lab	Arterial
11371345	27611198	36675940	2124-12-15 12:00:00	117	Fingerstick	Capillary
11371345	27611198	36675940	2124-12-15 14:00:00	117	Fingerstick	Capillary
11371345	27611198	36675940	2124-12-15 14:24:00	115	Lab	Arterial
11371345	27611198	36675940	2124-12-15 15:00:00	137	Fingerstick	Capillary
11371345	27611198	36675940	2124-12-15 16:00:00	103	Fingerstick	Capillary
11371345	27611198	36675940	2124-12-15 17:00:00	105	Fingerstick	Capillary
11371345	27611198	36675940	2124-12-15 18:00:00	105	Fingerstick	Capillary
11371345	27611198	36675940	2124-12-15 19:00:00	94	Fingerstick	Capillary
11371345	27611198	36675940	2124-12-15 20:00:00	80	Fingerstick	Capillary
11371345	27611198	36675940	2124-12-15 22:00:00	111	Fingerstick	Capillary
11371345	27611198	36675940	2124-12-16	98	Fingerstick	Capillary
11371345	27611198	36675940	2124-12-16 01:04:00	125	Lab	Arterial
11371345	27611198	36675940	2124-12-16 03:45:00	142	Lab	Arterial
11371345	27611198	36675940	2124-12-16 03:51:00	136	Serum	Venous serum
11371345	27611198	36675940	2124-12-16 04:00:00	122	Fingerstick	Capillary
11371345	27611198	36675940	2124-12-16 05:00:00	128	Fingerstick	Capillary
11371345	27611198	36675940	2124-12-16 05:52:00	149	Lab	Arterial
11371345	27611198	36675940	2124-12-16 07:00:00	164	Fingerstick	Capillary
11371345	27611198	36675940	2124-12-16 07:54:00	135	Lab	Arterial
11371345	27611198	36675940	2124-12-16 10:00:00	154	Fingerstick	Capillary
11371345	27611198	36675940	2124-12-16 11:00:00	167	Fingerstick	Capillary
11371345	27611198	36675940	2124-12-16 11:48:00	140	Lab	Arterial
11371345	27611198	36675940	2124-12-16 13:00:00	135	Fingerstick	Capillary
11371345	27611198	36675940	2124-12-16 14:00:00	106	Fingerstick	Capillary
11371345	27611198	36675940	2124-12-16 15:50:00	111	Lab	Arterial
11371345	27611198	36675940	2124-12-16 16:25:00	110	Lab	Mixed venous
11371345	27611198	36675940	2124-12-16 18:00:00	136	Fingerstick	Capillary
11371345	27611198	36675940	2124-12-16 19:00:00	90	Fingerstick	Capillary
11371345	27611198	36675940	2124-12-16 20:00:00	100	Fingerstick	Capillary
11371345	27611198	36675940	2124-12-16 22:00:00	108	Fingerstick	Capillary
11371345	27611198	36675940	2124-12-17 04:51:00	224	Lab	Arterial
11371345	27611198	36675940	2124-12-17 08:00:00	234	Fingerstick	Capillary
11371345	27611198	36675940	2124-12-17 12:00:00	227	Fingerstick	Capillary
11402871	21211791	31378067	2120-12-16 00:21:00	100	Lab	Arterial
11402871	21211791	31378067	2120-12-16 01:18:00	154	Lab	Arterial
11402871	21211791	31378067	2120-12-16 02:17:00	142	Lab	Arterial
11402871	21211791	31378067	2120-12-16 03:40:00	149	Lab	Arterial
11402871	21211791	31378067	2120-12-16 05:00:00	139	Fingerstick	Capillary
11402871	21211791	31378067	2120-12-16 06:00:00	113	Fingerstick	Capillary
11402871	21211791	31378067	2120-12-16 07:00:00	122	Fingerstick	Capillary
11402871	21211791	31378067	2120-12-16 07:52:00	110	Lab	Arterial
11402871	21211791	31378067	2120-12-16 09:30:00	124	Fingerstick	Capillary
11402871	21211791	31378067	2120-12-16 10:59:00	99	Serum	Venous serum
11402871	21211791	31378067	2120-12-16 17:00:00	130	Fingerstick	Capillary
11402871	21211791	31378067	2120-12-16 22:00:00	140	Fingerstick	Capillary
11402871	21211791	31378067	2120-12-17 02:58:00	137	Serum	Venous serum
11402871	21211791	31378067	2120-12-17 08:00:00	110	Fingerstick	Capillary
11402871	21211791	31378067	2120-12-17 11:00:00	133	Fingerstick	Capillary
11494248	26258778	33397329	2176-06-22 13:26:00	463	Serum	Venous serum
11494248	26258778	33397329	2176-06-22 16:05:00	128	Lab	Arterial
11494248	26258778	33397329	2176-06-22 18:05:00	151	Lab	Arterial
11494248	26258778	33397329	2176-06-22 19:04:00	160	Lab	Arterial
11494248	26258778	33397329	2176-06-22 19:48:00	188	Lab	Arterial
11494248	26258778	33397329	2176-06-22 20:36:00	146	Lab	Arterial
11494248	26258778	33397329	2176-06-22 21:47:00	136	Lab	Arterial
11494248	26258778	33397329	2176-06-22 22:37:00	179	Lab	Arterial
11494248	26258778	33397329	2176-06-22 23:31:00	200	Lab	Arterial
11494248	26258778	33397329	2176-06-23 01:19:00	272	Lab	Arterial
11494248	26258778	33397329	2176-06-23 01:47:00	214	Lab	Arterial
11494248	26258778	33397329	2176-06-23 02:45:00	167	Lab	Arterial
11494248	26258778	33397329	2176-06-23 02:55:00	200	Serum	Venous serum
11494248	26258778	33397329	2176-06-23 05:33:00	80	Serum	Venous serum
11494248	26258778	33397329	2176-06-23 08:45:00	98	Fingerstick	Capillary
11494248	26258778	33397329	2176-06-23 10:15:00	142	Fingerstick	Capillary
11494248	26258778	33397329	2176-06-23 11:25:00	107	Lab	Arterial
11494248	26258778	33397329	2176-06-23 12:30:00	98	Fingerstick	Capillary
11494248	26258778	33397329	2176-06-23 13:30:00	101	Fingerstick	Capillary
11494248	26258778	33397329	2176-06-23 14:30:00	95	Fingerstick	Capillary
11494248	26258778	33397329	2176-06-23 15:45:00	92	Fingerstick	Capillary
11494248	26258778	33397329	2176-06-23 17:00:00	100	Fingerstick	Capillary
11494248	26258778	33397329	2176-06-23 18:15:00	84	Fingerstick	Capillary
11494248	26258778	33397329	2176-06-23 19:00:00	59	Fingerstick	Capillary
11494248	26258778	33397329	2176-06-23 21:00:00	89	Fingerstick	Capillary
11494248	26258778	33397329	2176-06-24 02:00:00	128	Fingerstick	Capillary
11494248	26258778	33397329	2176-06-24 03:28:00	133	Serum	Venous serum
11494248	26258778	33397329	2176-06-24 15:00:00	147	Fingerstick	Capillary
11688831	22520065	31109422	2116-09-05 01:50:00	242	Lab	Arterial
11688831	22520065	31109422	2116-09-05 02:30:00	200	Lab	Arterial
11688831	22520065	31109422	2116-09-05 03:54:00	207	Lab	Arterial
11688831	22520065	31109422	2116-09-05 04:20:00	216	Serum	Venous serum
11688831	22520065	31109422	2116-09-05 05:12:00	194	Lab	Arterial
11688831	22520065	31109422	2116-09-05 06:01:00	166	Lab	Arterial
11688831	22520065	31109422	2116-09-05 07:44:00	176	Serum	Venous serum
11688831	22520065	31109422	2116-09-05 07:59:00	171	Lab	Arterial
11688831	22520065	31109422	2116-09-05 08:00:00	176	Fingerstick	Capillary
11688831	22520065	31109422	2116-09-05 09:01:00	148	Lab	Arterial
11688831	22520065	31109422	2116-09-05 09:57:00	159	Lab	Arterial
11688831	22520065	31109422	2116-09-05 11:24:00	152	Lab	Arterial
11688831	22520065	31109422	2116-09-05 12:00:00	157	Fingerstick	Capillary
11688831	22520065	31109422	2116-09-05 13:25:00	134	Lab	Arterial
11688831	22520065	31109422	2116-09-05 14:22:00	123	Serum	Venous serum
11688831	22520065	31109422	2116-09-05 14:33:00	121	Lab	Arterial
11688831	22520065	31109422	2116-09-05 16:24:00	107	Lab	Arterial
11688831	22520065	31109422	2116-09-05 17:08:00	105	Lab	Arterial
11688831	22520065	31109422	2116-09-05 18:27:00	109	Lab	Arterial
11688831	22520065	31109422	2116-09-05 19:09:00	106	Serum	Venous serum
11688831	22520065	31109422	2116-09-05 19:11:00	100	Lab	Arterial
11688831	22520065	31109422	2116-09-05 20:25:00	102	Lab	Arterial
11688831	22520065	31109422	2116-09-05 21:00:00	109	Fingerstick	Capillary
11688831	22520065	31109422	2116-09-06	121	Fingerstick	Capillary
11688831	22520065	31109422	2116-09-06 00:14:00	114	Lab	Arterial
11688831	22520065	31109422	2116-09-06 00:33:00	115	Serum	Venous serum
11688831	22520065	31109422	2116-09-06 01:30:00	116	Lab	Arterial
11688831	22520065	31109422	2116-09-06 01:50:00	138	Lab	Arterial
11688831	22520065	31109422	2116-09-06 03:00:00	127	Fingerstick	Capillary
11688831	22520065	31109422	2116-09-06 04:05:00	111	Lab	Arterial
11688831	22520065	31109422	2116-09-06 05:00:00	132	Fingerstick	Capillary
11688831	22520065	31109422	2116-09-06 05:48:00	116	Lab	Arterial
11688831	22520065	31109422	2116-09-06 07:00:00	114	Fingerstick	Capillary
11688831	22520065	31109422	2116-09-06 08:25:00	123	Lab	Arterial
11688831	22520065	31109422	2116-09-06 10:20:00	150	Serum	Venous serum
11688831	22520065	31109422	2116-09-06 16:25:00	59	Serum	Venous serum
11688831	22520065	31109422	2116-09-06 16:30:00	52	Lab	Arterial
11688831	22520065	31109422	2116-09-06 19:00:00	90	Fingerstick	Capillary
11688831	22520065	31109422	2116-09-06 19:45:00	62	Lab	Arterial
11688831	22520065	31109422	2116-09-06 21:14:00	77	Lab	Arterial
11688831	22520065	31109422	2116-09-06 23:34:00	64	Lab	Arterial
11688831	22520065	31109422	2116-09-07 00:15:00	143	Serum	Venous serum
11688831	22520065	31109422	2116-09-07 02:08:00	96	Lab	Arterial
11688831	22520065	31109422	2116-09-07 04:28:00	80	Lab	Arterial
11688831	22520065	31109422	2116-09-07 06:10:00	68	Lab	Arterial
11688831	22520065	31109422	2116-09-07 06:12:00	75	Serum	Venous serum
11688831	22520065	31109422	2116-09-07 06:30:00	74	Lab	Arterial
11708826	22311989	35090638	2179-05-21 10:21:00	128	Lab	Arterial
11708826	22311989	35090638	2179-05-21 11:26:00	123	Lab	Arterial
11708826	22311989	35090638	2179-05-21 12:40:00	120	Lab	Arterial
11708826	22311989	35090638	2179-05-21 13:28:00	141	Lab	Arterial
11708826	22311989	35090638	2179-05-21 14:46:00	245	Lab	Arterial
11708826	22311989	35090638	2179-05-21 15:32:00	158	Lab	Arterial
11708826	22311989	35090638	2179-05-21 16:59:00	167	Lab	Arterial
11708826	22311989	35090638	2179-05-21 18:04:00	122	Lab	Arterial
11708826	22311989	35090638	2179-05-21 20:07:00	130	Lab	Arterial
11708826	22311989	35090638	2179-05-21 20:08:00	124	Serum	Venous serum
11708826	22311989	35090638	2179-05-21 23:45:00	158	Lab	Arterial
11708826	22311989	35090638	2179-05-22 02:00:00	134	Fingerstick	Capillary
11708826	22311989	35090638	2179-05-22 03:55:00	159	Serum	Venous serum
11708826	22311989	35090638	2179-05-22 06:00:00	151	Fingerstick	Capillary
11708826	22311989	35090638	2179-05-22 07:00:00	135	Fingerstick	Capillary
11708826	22311989	35090638	2179-05-22 09:54:00	161	Lab	Arterial
11708826	22311989	35090638	2179-05-22 11:00:00	179	Fingerstick	Capillary
11708826	22311989	35090638	2179-05-22 12:00:00	161	Fingerstick	Capillary
11708826	22311989	35090638	2179-05-22 14:03:00	164	Lab	Arterial
11708826	22311989	35090638	2179-05-22 16:00:00	94	Fingerstick	Capillary
11708826	22311989	35090638	2179-05-22 17:00:00	146	Fingerstick	Capillary
11708826	22311989	35090638	2179-05-22 18:00:00	134	Fingerstick	Capillary
11708826	22311989	35090638	2179-05-22 18:55:00	143	Lab	Arterial
11708826	22311989	35090638	2179-05-22 20:00:00	137	Fingerstick	Capillary
11708826	22311989	35090638	2179-05-22 23:00:00	156	Fingerstick	Capillary
11708826	22311989	35090638	2179-05-22 23:29:00	160	Lab	Arterial
11708826	22311989	35090638	2179-05-23	136	Fingerstick	Capillary
11708826	22311989	35090638	2179-05-23 01:00:00	127	Fingerstick	Capillary
11708826	22311989	35090638	2179-05-23 02:00:00	125	Fingerstick	Capillary
11708826	22311989	35090638	2179-05-23 03:00:00	124	Fingerstick	Capillary
11708826	22311989	35090638	2179-05-23 04:00:00	126	Lab	Arterial
11708826	22311989	35090638	2179-05-23 04:05:00	120	Serum	Venous serum
11708826	22311989	35090638	2179-05-23 05:00:00	114	Fingerstick	Capillary
11708826	22311989	35090638	2179-05-23 06:00:00	109	Fingerstick	Capillary
11708826	22311989	35090638	2179-05-23 08:00:00	99	Fingerstick	Capillary
11708826	22311989	35090638	2179-05-23 10:00:00	116	Fingerstick	Capillary
11708826	22311989	35090638	2179-05-23 12:00:00	119	Fingerstick	Capillary
11708826	22311989	35090638	2179-05-23 13:00:00	119	Fingerstick	Capillary
11708826	22311989	35090638	2179-05-23 14:39:00	113	Lab	Arterial
11708826	22311989	35090638	2179-05-23 17:00:00	109	Fingerstick	Capillary
11708826	22311989	35090638	2179-05-23 18:00:00	99	Fingerstick	Capillary
11708826	22311989	35090638	2179-05-23 19:00:00	112	Fingerstick	Capillary
11708826	22311989	35090638	2179-05-23 20:00:00	118	Fingerstick	Capillary
11708826	22311989	35090638	2179-05-23 21:10:00	107	Lab	Arterial
11708826	22311989	35090638	2179-05-23 22:00:00	98	Fingerstick	Capillary
11708826	22311989	35090638	2179-05-23 23:00:00	102	Fingerstick	Capillary
11708826	22311989	35090638	2179-05-24	119	Fingerstick	Capillary
11708826	22311989	35090638	2179-05-24 01:00:00	113	Fingerstick	Capillary
11708826	22311989	35090638	2179-05-24 02:00:00	110	Fingerstick	Capillary
11708826	22311989	35090638	2179-05-24 03:05:00	99	Lab	Arterial
11708826	22311989	35090638	2179-05-24 04:00:00	107	Fingerstick	Capillary
11708826	22311989	35090638	2179-05-24 05:00:00	98	Fingerstick	Capillary
11708826	22311989	35090638	2179-05-24 06:00:00	110	Fingerstick	Capillary
11708826	22311989	35090638	2179-05-24 07:00:00	94	Fingerstick	Capillary
11708826	22311989	35090638	2179-05-24 08:00:00	67	Fingerstick	Capillary
11708826	22311989	35090638	2179-05-24 09:00:00	102	Fingerstick	Capillary
11848783	28375942	37506853	2147-11-18 00:16:00	158	Lab	Arterial
11848783	28375942	37506853	2147-11-18 01:12:00	209	Lab	Arterial
11848783	28375942	37506853	2147-11-18 02:28:00	208	Lab	Arterial
11848783	28375942	37506853	2147-11-18 03:50:00	150	Lab	Arterial
11848783	28375942	37506853	2147-11-18 06:00:00	194	Fingerstick	Capillary
11848783	28375942	37506853	2147-11-18 07:00:00	164	Fingerstick	Capillary
11848783	28375942	37506853	2147-11-18 09:03:00	141	Lab	Arterial
11848783	28375942	37506853	2147-11-18 11:00:00	101	Fingerstick	Capillary
11848783	28375942	37506853	2147-11-18 12:11:00	97	Lab	Arterial
11848783	28375942	37506853	2147-11-18 13:44:00	140	Serum	Venous serum
11848783	28375942	37506853	2147-11-18 16:00:00	132	Fingerstick	Capillary
11848783	28375942	37506853	2147-11-18 17:30:00	123	Fingerstick	Capillary
11848783	28375942	37506853	2147-11-18 18:30:00	119	Fingerstick	Capillary
11848783	28375942	37506853	2147-11-18 20:00:00	141	Fingerstick	Capillary
11848783	28375942	37506853	2147-11-18 21:00:00	131	Fingerstick	Capillary
11848783	28375942	37506853	2147-11-18 22:00:00	118	Fingerstick	Capillary
11848783	28375942	37506853	2147-11-18 23:00:00	105	Fingerstick	Capillary
11848783	28375942	37506853	2147-11-19	117	Fingerstick	Capillary
11848783	28375942	37506853	2147-11-19 01:00:00	95	Fingerstick	Capillary
11848783	28375942	37506853	2147-11-19 02:00:00	97	Fingerstick	Capillary
11848783	28375942	37506853	2147-11-19 02:47:00	99	Serum	Venous serum
11848783	28375942	37506853	2147-11-19 03:00:00	101	Fingerstick	Capillary
11848783	28375942	37506853	2147-11-19 04:00:00	103	Fingerstick	Capillary
11848783	28375942	37506853	2147-11-19 05:00:00	97	Fingerstick	Capillary
11848783	28375942	37506853	2147-11-19 06:00:00	83	Fingerstick	Capillary
11848783	28375942	37506853	2147-11-19 07:00:00	122	Fingerstick	Capillary
11848783	28375942	37506853	2147-11-19 12:00:00	148	Fingerstick	Capillary
11848783	28375942	37506853	2147-11-19 12:35:00	145	Serum	Venous serum
11848783	28375942	37506853	2147-11-19 22:30:00	144	Fingerstick	Capillary
11848783	28375942	37506853	2147-11-20 02:36:00	133	Serum	Venous serum
11848783	28375942	37506853	2147-11-20 08:00:00	165	Fingerstick	Capillary
11848783	28375942	37506853	2147-11-20 11:00:00	125	Fingerstick	Capillary
11848783	28375942	37506853	2147-11-20 13:48:00	99	Serum	Venous serum
11848783	28375942	37506853	2147-11-20 21:00:00	116	Fingerstick	Capillary
11866441	22328710	35546289	2186-01-28 20:29:00	148	Lab	Arterial
11866441	22328710	35546289	2186-01-28 22:23:00	127	Lab	Arterial
11866441	22328710	35546289	2186-01-28 23:02:00	160	Lab	Arterial
11866441	22328710	35546289	2186-01-29 00:19:00	163	Lab	Arterial
11866441	22328710	35546289	2186-01-29 02:37:00	141	Serum	Venous serum
11866441	22328710	35546289	2186-01-29 02:43:00	134	Lab	Arterial
11866441	22328710	35546289	2186-01-29 04:00:00	108	Fingerstick	Capillary
11866441	22328710	35546289	2186-01-29 05:00:00	109	Fingerstick	Capillary
11866441	22328710	35546289	2186-01-29 06:26:00	131	Lab	Arterial
11866441	22328710	35546289	2186-01-29 08:00:00	115	Fingerstick	Capillary
11866441	22328710	35546289	2186-01-29 08:30:00	128	Lab	Arterial
11866441	22328710	35546289	2186-01-29 09:00:00	120	Fingerstick	Capillary
11866441	22328710	35546289	2186-01-29 10:14:00	100	Fingerstick	Capillary
11866441	22328710	35546289	2186-01-29 10:30:00	110	Lab	Arterial
11866441	22328710	35546289	2186-01-29 11:00:00	110	Serum	Venous serum
11866441	22328710	35546289	2186-01-29 13:30:00	116	Lab	Arterial
11866441	22328710	35546289	2186-01-29 15:15:00	121	Lab	Arterial
11866441	22328710	35546289	2186-01-29 20:34:00	126	Serum	Venous serum
11866441	22328710	35546289	2186-01-30 04:13:00	138	Serum	Venous serum
11866441	22328710	35546289	2186-01-30 11:00:00	130	Fingerstick	Capillary
11866441	22328710	35546289	2186-01-30 17:00:00	153	Fingerstick	Capillary
11866441	22328710	35546289	2186-01-30 22:30:00	144	Fingerstick	Capillary
11866441	22328710	35546289	2186-01-31 02:45:00	145	Serum	Venous serum
11866441	22328710	35546289	2186-01-31 09:13:00	143	Serum	Venous serum
11866441	22328710	35546289	2186-01-31 11:00:00	148	Fingerstick	Capillary
11903502	22784699	34783732	2172-05-24 19:12:00	133	Lab	Arterial
11903502	22784699	34783732	2172-05-24 19:57:00	123	Lab	Arterial
11903502	22784699	34783732	2172-05-24 21:15:00	140	Lab	Arterial
11903502	22784699	34783732	2172-05-24 22:34:00	135	Lab	Arterial
11903502	22784699	34783732	2172-05-25 00:01:00	167	Lab	Arterial
11903502	22784699	34783732	2172-05-25 01:18:00	155	Lab	Arterial
11903502	22784699	34783732	2172-05-25 03:00:00	153	Fingerstick	Capillary
11903502	22784699	34783732	2172-05-25 03:50:00	160	Serum	Venous serum
11903502	22784699	34783732	2172-05-25 04:00:00	157	Fingerstick	Capillary
11903502	22784699	34783732	2172-05-25 05:15:00	151	Lab	Arterial
11903502	22784699	34783732	2172-05-25 06:00:00	147	Fingerstick	Capillary
11903502	22784699	34783732	2172-05-25 07:00:00	84	Fingerstick	Capillary
11903502	22784699	34783732	2172-05-25 08:00:00	143	Fingerstick	Capillary
11903502	22784699	34783732	2172-05-25 09:07:00	142	Lab	Arterial
11903502	22784699	34783732	2172-05-25 10:00:00	153	Fingerstick	Capillary
11903502	22784699	34783732	2172-05-25 11:00:00	147	Fingerstick	Capillary
11903502	22784699	34783732	2172-05-25 12:00:00	151	Fingerstick	Capillary
11903502	22784699	34783732	2172-05-25 12:05:00	152	Serum	Venous serum
11903502	22784699	34783732	2172-05-25 13:00:00	145	Fingerstick	Capillary
11903502	22784699	34783732	2172-05-25 14:00:00	142	Fingerstick	Capillary
11903502	22784699	34783732	2172-05-25 15:00:00	135	Fingerstick	Capillary
11903502	22784699	34783732	2172-05-25 15:50:00	125	Lab	Arterial
11903502	22784699	34783732	2172-05-25 16:57:00	126	Lab	Arterial
11903502	22784699	34783732	2172-05-25 17:07:00	138	Serum	Venous serum
11903502	22784699	34783732	2172-05-25 17:59:00	132	Lab	Arterial
11903502	22784699	34783732	2172-05-25 19:00:00	146	Fingerstick	Capillary
11903502	22784699	34783732	2172-05-25 19:39:00	127	Lab	Arterial
11903502	22784699	34783732	2172-05-25 20:00:00	139	Fingerstick	Capillary
11903502	22784699	34783732	2172-05-25 21:00:00	134	Fingerstick	Capillary
11903502	22784699	34783732	2172-05-25 22:00:00	122	Fingerstick	Capillary
11903502	22784699	34783732	2172-05-25 23:00:00	125	Fingerstick	Capillary
11903502	22784699	34783732	2172-05-25 23:51:00	128	Lab	Arterial
11903502	22784699	34783732	2172-05-26	126	Fingerstick	Capillary
11903502	22784699	34783732	2172-05-26 01:00:00	117	Fingerstick	Capillary
11903502	22784699	34783732	2172-05-26 01:11:00	119	Lab	Arterial
11903502	22784699	34783732	2172-05-26 02:01:00	117	Serum	Venous serum
11903502	22784699	34783732	2172-05-26 02:15:00	111	Lab	Arterial
11903502	22784699	34783732	2172-05-26 03:00:00	101	Fingerstick	Capillary
11903502	22784699	34783732	2172-05-26 04:00:00	97	Fingerstick	Capillary
11903502	22784699	34783732	2172-05-26 05:00:00	107	Fingerstick	Capillary
11903502	22784699	34783732	2172-05-26 06:00:00	122	Fingerstick	Capillary
11903502	22784699	34783732	2172-05-26 06:13:00	115	Lab	Arterial
11903502	22784699	34783732	2172-05-26 07:00:00	137	Fingerstick	Capillary
11903502	22784699	34783732	2172-05-26 08:00:00	127	Fingerstick	Capillary
11903502	22784699	34783732	2172-05-26 09:00:00	131	Fingerstick	Capillary
11903502	22784699	34783732	2172-05-26 10:00:00	129	Fingerstick	Capillary
11903502	22784699	34783732	2172-05-26 11:00:00	135	Fingerstick	Capillary
11903502	22784699	34783732	2172-05-26 12:00:00	155	Fingerstick	Capillary
11903502	22784699	34783732	2172-05-26 13:00:00	140	Fingerstick	Capillary
11903502	22784699	34783732	2172-05-26 14:00:00	126	Fingerstick	Capillary
11903502	22784699	34783732	2172-05-26 14:02:00	136	Serum	Venous serum
11903502	22784699	34783732	2172-05-26 15:00:00	120	Fingerstick	Capillary
11903502	22784699	34783732	2172-05-26 16:00:00	125	Fingerstick	Capillary
11903502	22784699	34783732	2172-05-26 17:00:00	128	Fingerstick	Capillary
11903502	22784699	34783732	2172-05-26 18:00:00	110	Fingerstick	Capillary
11903502	22784699	34783732	2172-05-26 19:00:00	112	Fingerstick	Capillary
11903502	22784699	34783732	2172-05-26 20:00:00	111	Fingerstick	Capillary
11903502	22784699	34783732	2172-05-26 20:54:00	93	Lab	Arterial
11903502	22784699	34783732	2172-05-26 21:00:00	96	Fingerstick	Capillary
11903502	22784699	34783732	2172-05-26 22:00:00	98	Fingerstick	Capillary
11903502	22784699	34783732	2172-05-26 23:00:00	118	Fingerstick	Capillary
11903502	22784699	34783732	2172-05-27	109	Fingerstick	Capillary
11903502	22784699	34783732	2172-05-27 00:07:00	113	Lab	Arterial
11903502	22784699	34783732	2172-05-27 01:00:00	126	Fingerstick	Capillary
11903502	22784699	34783732	2172-05-27 02:00:00	129	Serum	Venous serum
11903502	22784699	34783732	2172-05-27 02:10:00	119	Lab	Arterial
11903502	22784699	34783732	2172-05-27 02:16:00	125	Fingerstick	Capillary
11903502	22784699	34783732	2172-05-27 03:13:00	127	Fingerstick	Capillary
11903502	22784699	34783732	2172-05-27 04:00:00	153	Fingerstick	Capillary
11903502	22784699	34783732	2172-05-27 04:15:00	138	Lab	Arterial
11903502	22784699	34783732	2172-05-27 05:00:00	143	Fingerstick	Capillary
11903502	22784699	34783732	2172-05-27 05:41:00	134	Lab	Arterial
11903502	22784699	34783732	2172-05-27 06:00:00	146	Fingerstick	Capillary
11903502	22784699	34783732	2172-05-27 07:00:00	132	Fingerstick	Capillary
11903502	22784699	34783732	2172-05-27 08:00:00	139	Fingerstick	Capillary
11903502	22784699	34783732	2172-05-27 09:11:00	114	Lab	Arterial
11903502	22784699	34783732	2172-05-27 10:38:00	115	Lab	Arterial
11903502	22784699	34783732	2172-05-27 12:13:00	104	Lab	Arterial
11903502	22784699	34783732	2172-05-27 13:12:00	97	Lab	Arterial
11903502	22784699	34783732	2172-05-27 13:51:00	87	Lab	Mixed venous
11903502	22784699	34783732	2172-05-27 14:00:00	77	Fingerstick	Capillary
11903502	22784699	34783732	2172-05-27 15:31:00	115	Fingerstick	Capillary
11903502	22784699	34783732	2172-05-27 17:00:00	85	Fingerstick	Capillary
11903502	22784699	34783732	2172-05-27 19:00:00	189	Fingerstick	Capillary
11917664	27344800	37501394	2167-12-02 03:38:00	150	Serum	Venous serum
11917664	27344800	37501394	2167-12-02 04:41:00	149	Lab	Arterial
11917664	27344800	37501394	2167-12-02 06:52:00	161	Lab	Arterial
11917664	27344800	37501394	2167-12-02 07:53:00	139	Lab	Arterial
11917664	27344800	37501394	2167-12-02 08:43:00	139	Lab	Arterial
11917664	27344800	37501394	2167-12-02 09:42:00	252	Lab	Arterial
11917664	27344800	37501394	2167-12-02 10:25:00	239	Lab	Arterial
11917664	27344800	37501394	2167-12-02 10:56:00	233	Lab	Arterial
11917664	27344800	37501394	2167-12-02 11:34:00	222	Lab	Arterial
11917664	27344800	37501394	2167-12-02 13:38:00	182	Lab	Arterial
11917664	27344800	37501394	2167-12-02 14:30:00	206	Lab	Arterial
11917664	27344800	37501394	2167-12-02 15:52:00	214	Lab	Arterial
11917664	27344800	37501394	2167-12-02 17:21:00	223	Lab	Arterial
11917664	27344800	37501394	2167-12-02 18:10:00	217	Lab	Mixed venous
11917664	27344800	37501394	2167-12-02 20:37:00	232	Lab	Arterial
11917664	27344800	37501394	2167-12-02 22:03:00	218	Lab	Arterial
11917664	27344800	37501394	2167-12-02 22:47:00	253	Fingerstick	Capillary
11917664	27344800	37501394	2167-12-03	211	Fingerstick	Capillary
11917664	27344800	37501394	2167-12-03 01:10:00	167	Lab	Arterial
11917664	27344800	37501394	2167-12-03 02:10:00	183	Fingerstick	Capillary
11917664	27344800	37501394	2167-12-03 03:25:00	152	Fingerstick	Capillary
11917664	27344800	37501394	2167-12-03 04:30:00	136	Fingerstick	Capillary
11917664	27344800	37501394	2167-12-03 05:35:00	109	Serum	Venous serum
11917664	27344800	37501394	2167-12-03 05:41:00	102	Lab	Arterial
11917664	27344800	37501394	2167-12-03 07:38:00	97	Lab	Arterial
11917664	27344800	37501394	2167-12-03 08:37:00	117	Fingerstick	Capillary
11917664	27344800	37501394	2167-12-03 09:34:00	134	Lab	Arterial
11917664	27344800	37501394	2167-12-03 10:12:00	134	Lab	Arterial
11917664	27344800	37501394	2167-12-03 11:38:00	135	Lab	Arterial
11917664	27344800	37501394	2167-12-03 13:00:00	119	Fingerstick	Capillary
11917664	27344800	37501394	2167-12-03 14:00:00	122	Fingerstick	Capillary
11917664	27344800	37501394	2167-12-03 15:33:00	104	Lab	Arterial
11917664	27344800	37501394	2167-12-03 16:00:00	98	Fingerstick	Capillary
11917664	27344800	37501394	2167-12-03 17:00:00	88	Serum	Venous serum
11917664	27344800	37501394	2167-12-03 17:49:00	85	Lab	Arterial
11917664	27344800	37501394	2167-12-03 19:00:00	84	Fingerstick	Capillary
11917664	27344800	37501394	2167-12-03 20:25:00	110	Lab	Arterial
11917664	27344800	37501394	2167-12-03 22:08:00	122	Lab	Arterial
11917664	27344800	37501394	2167-12-03 23:00:00	115	Fingerstick	Capillary
11917664	27344800	37501394	2167-12-03 23:58:00	145	Lab	Arterial
11917664	27344800	37501394	2167-12-04 01:00:00	143	Fingerstick	Capillary
11917664	27344800	37501394	2167-12-04 02:00:00	140	Fingerstick	Capillary
11917664	27344800	37501394	2167-12-04 02:33:00	132	Serum	Venous serum
11917664	27344800	37501394	2167-12-04 03:00:00	123	Lab	Arterial
11917664	27344800	37501394	2167-12-04 04:00:00	119	Fingerstick	Capillary
11917664	27344800	37501394	2167-12-04 05:28:00	108	Lab	Arterial
11917664	27344800	37501394	2167-12-04 06:00:00	104	Fingerstick	Capillary
11917664	27344800	37501394	2167-12-04 08:13:00	69	Lab	Arterial
11917664	27344800	37501394	2167-12-04 09:00:00	79	Fingerstick	Capillary
11917664	27344800	37501394	2167-12-04 10:00:00	79	Fingerstick	Capillary
11917664	27344800	37501394	2167-12-04 11:10:00	97	Serum	Venous serum
11917664	27344800	37501394	2167-12-04 14:04:00	122	Lab	Arterial
11917664	27344800	37501394	2167-12-04 15:00:00	126	Fingerstick	Capillary
11917664	27344800	37501394	2167-12-04 16:00:00	141	Fingerstick	Capillary
11917664	27344800	37501394	2167-12-04 16:59:00	130	Serum	Venous serum
11917664	27344800	37501394	2167-12-04 19:00:00	122	Fingerstick	Capillary
11917664	27344800	37501394	2167-12-04 20:00:00	125	Fingerstick	Capillary
11917664	27344800	37501394	2167-12-04 21:00:00	114	Fingerstick	Capillary
11917664	27344800	37501394	2167-12-04 22:08:00	87	Lab	Arterial
11917664	27344800	37501394	2167-12-04 23:15:00	96	Fingerstick	Capillary
11917664	27344800	37501394	2167-12-05 00:30:00	91	Fingerstick	Capillary
11917664	27344800	37501394	2167-12-05 01:10:00	90	Fingerstick	Capillary
11917664	27344800	37501394	2167-12-05 02:15:00	86	Fingerstick	Capillary
11945171	27143484	37959759	2113-11-07 06:53:00	121	Lab	Arterial
11945171	27143484	37959759	2113-11-07 08:53:00	114	Lab	Arterial
11945171	27143484	37959759	2113-11-07 10:07:00	142	Lab	Arterial
11945171	27143484	37959759	2113-11-07 10:38:00	149	Lab	Arterial
11945171	27143484	37959759	2113-11-07 11:35:00	123	Lab	Arterial
11945171	27143484	37959759	2113-11-07 13:26:00	108	Lab	Arterial
11945171	27143484	37959759	2113-11-07 15:06:00	123	Lab	Arterial
11945171	27143484	37959759	2113-11-07 16:15:00	127	Fingerstick	Capillary
11945171	27143484	37959759	2113-11-07 17:30:00	116	Fingerstick	Capillary
11945171	27143484	37959759	2113-11-07 19:04:00	112	Lab	Arterial
11945171	27143484	37959759	2113-11-07 20:15:00	128	Fingerstick	Capillary
11945171	27143484	37959759	2113-11-07 21:00:00	116	Fingerstick	Capillary
11945171	27143484	37959759	2113-11-07 22:09:00	99	Lab	Arterial
11945171	27143484	37959759	2113-11-08	127	Fingerstick	Capillary
11945171	27143484	37959759	2113-11-08 01:00:00	125	Fingerstick	Capillary
11945171	27143484	37959759	2113-11-08 02:00:00	112	Fingerstick	Capillary
11945171	27143484	37959759	2113-11-08 02:20:00	110	Serum	Venous serum
11945171	27143484	37959759	2113-11-08 02:24:00	93	Lab	Arterial
11945171	27143484	37959759	2113-11-08 05:43:00	84	Lab	Arterial
11945171	27143484	37959759	2113-11-08 08:17:00	88	Lab	Arterial
11945171	27143484	37959759	2113-11-08 10:27:00	96	Lab	Arterial
11945171	27143484	37959759	2113-11-08 17:57:00	108	Lab	Venous
11945171	27143484	37959759	2113-11-09 00:46:00	112	Lab	Central venous
11945171	27143484	37959759	2113-11-09 04:52:00	115	Serum	Venous serum
11945171	27143484	37959759	2113-11-09 08:00:00	122	Serum	Venous serum
11945171	27143484	37959759	2113-11-09 12:00:00	126	Fingerstick	Capillary
11945171	27143484	37959759	2113-11-09 18:00:00	129	Fingerstick	Capillary
11945171	27143484	37959759	2113-11-09 21:00:00	119	Fingerstick	Capillary
11945171	27143484	37959759	2113-11-10 04:48:00	92	Serum	Venous serum
12017337	28043707	39231601	2112-04-29 06:10:00	184	Lab	Arterial
12017337	28043707	39231601	2112-04-29 06:56:00	167	Lab	Arterial
12017337	28043707	39231601	2112-04-29 07:30:00	194	Lab	Arterial
12017337	28043707	39231601	2112-04-29 08:16:00	172	Lab	Arterial
12017337	28043707	39231601	2112-04-29 10:52:00	157	Lab	Arterial
12017337	28043707	39231601	2112-04-29 12:30:00	103	Fingerstick	Capillary
12017337	28043707	39231601	2112-04-29 13:30:00	147	Fingerstick	Capillary
12017337	28043707	39231601	2112-04-29 15:15:00	136	Fingerstick	Capillary
12017337	28043707	39231601	2112-04-29 16:30:00	126	Fingerstick	Capillary
12017337	28043707	39231601	2112-04-29 18:00:00	83	Fingerstick	Capillary
12017337	28043707	39231601	2112-04-29 19:00:00	124	Fingerstick	Capillary
12017337	28043707	39231601	2112-04-30 02:24:00	127	Serum	Venous serum
12017337	28043707	39231601	2112-04-30 07:00:00	119	Fingerstick	Capillary
12017337	28043707	39231601	2112-04-30 12:00:00	160	Fingerstick	Capillary
12017337	28043707	39231601	2112-04-30 14:15:00	148	Serum	Venous serum
12017337	28043707	39231601	2112-04-30 18:00:00	140	Fingerstick	Capillary
12017337	28043707	39231601	2112-04-30 21:00:00	142	Fingerstick	Capillary
12017337	28043707	39231601	2112-05-01 03:00:00	125	Serum	Venous serum
12017337	28043707	39231601	2112-05-01 07:00:00	91	Fingerstick	Capillary
12017337	28043707	39231601	2112-05-01 10:25:00	152	Serum	Venous serum
12017337	28043707	39231601	2112-05-01 11:00:00	152	Fingerstick	Capillary
12052751	29616827	32209816	2114-03-21 18:59:00	151	Lab	Arterial
12052751	29616827	32209816	2114-03-21 19:32:00	156	Lab	Arterial
12052751	29616827	32209816	2114-03-21 20:21:00	183	Lab	Arterial
12052751	29616827	32209816	2114-03-21 20:49:00	186	Lab	Arterial
12052751	29616827	32209816	2114-03-21 22:08:00	131	Lab	Arterial
12052751	29616827	32209816	2114-03-22	149	Fingerstick	Capillary
12052751	29616827	32209816	2114-03-22 01:00:00	130	Fingerstick	Capillary
12052751	29616827	32209816	2114-03-22 02:00:00	129	Fingerstick	Capillary
12052751	29616827	32209816	2114-03-22 02:58:00	144	Serum	Venous serum
12052751	29616827	32209816	2114-03-22 03:11:00	144	Lab	Arterial
12052751	29616827	32209816	2114-03-22 04:00:00	135	Fingerstick	Capillary
12052751	29616827	32209816	2114-03-22 05:17:00	88	Lab	Arterial
12052751	29616827	32209816	2114-03-22 06:00:00	84	Fingerstick	Capillary
12052751	29616827	32209816	2114-03-22 08:00:00	114	Fingerstick	Capillary
12052751	29616827	32209816	2114-03-22 11:54:00	156	Lab	Central venous
12074592	22957559	35362807	2137-04-03 16:22:00	101	Lab	Arterial
12074592	22957559	35362807	2137-04-03 18:40:00	106	Lab	Arterial
12074592	22957559	35362807	2137-04-03 19:26:00	105	Lab	Arterial
12074592	22957559	35362807	2137-04-03 19:49:00	134	Lab	Arterial
12074592	22957559	35362807	2137-04-03 20:36:00	136	Lab	Arterial
12074592	22957559	35362807	2137-04-03 21:26:00	196	Lab	Arterial
12074592	22957559	35362807	2137-04-03 22:33:00	201	Lab	Arterial
12074592	22957559	35362807	2137-04-03 23:45:00	188	Fingerstick	Capillary
12074592	22957559	35362807	2137-04-04 00:30:00	183	Fingerstick	Capillary
12074592	22957559	35362807	2137-04-04 01:17:00	131	Lab	Arterial
12074592	22957559	35362807	2137-04-04 02:35:00	108	Fingerstick	Capillary
12074592	22957559	35362807	2137-04-04 04:30:00	89	Fingerstick	Capillary
12074592	22957559	35362807	2137-04-04 04:56:00	104	Serum	Venous serum
12074592	22957559	35362807	2137-04-04 05:30:00	97	Fingerstick	Capillary
12074592	22957559	35362807	2137-04-04 07:00:00	116	Fingerstick	Capillary
12074592	22957559	35362807	2137-04-04 08:00:00	120	Fingerstick	Capillary
12074592	22957559	35362807	2137-04-04 12:12:00	131	Lab	Arterial
12074592	22957559	35362807	2137-04-04 14:30:00	142	Fingerstick	Capillary
12074592	22957559	35362807	2137-04-04 15:00:00	128	Fingerstick	Capillary
12074592	22957559	35362807	2137-04-04 16:52:00	97	Lab	Arterial
12074592	22957559	35362807	2137-04-04 17:00:00	83	Fingerstick	Capillary
12074592	22957559	35362807	2137-04-04 19:00:00	73	Fingerstick	Capillary
12074592	22957559	35362807	2137-04-05 04:14:00	155	Serum	Venous serum
12074592	22957559	35362807	2137-04-05 04:35:00	150	Lab	Arterial
12074592	22957559	35362807	2137-04-05 08:00:00	164	Fingerstick	Capillary
12074592	22957559	35362807	2137-04-05 10:33:00	146	Lab	Arterial
12074592	22957559	35362807	2137-04-05 12:00:00	161	Fingerstick	Capillary
12074592	22957559	35362807	2137-04-05 13:00:00	141	Fingerstick	Capillary
12074592	22957559	35362807	2137-04-05 14:00:00	130	Fingerstick	Capillary
12074592	22957559	35362807	2137-04-05 15:00:00	109	Fingerstick	Capillary
12074592	22957559	35362807	2137-04-05 17:18:00	95	Serum	Venous serum
12074592	22957559	35362807	2137-04-05 18:00:00	119	Fingerstick	Capillary
12074592	22957559	35362807	2137-04-05 23:22:00	123	Lab	Arterial
12074592	22957559	35362807	2137-04-06 03:02:00	149	Serum	Venous serum
12074592	22957559	35362807	2137-04-06 03:32:00	139	Lab	Arterial
12074592	22957559	35362807	2137-04-06 08:00:00	160	Fingerstick	Capillary
12074592	22957559	35362807	2137-04-06 10:18:00	131	Lab	Arterial
12089474	28256212	38574054	2164-04-06 04:15:00	148	Lab	Arterial
12089474	28256212	38574054	2164-04-06 06:14:00	143	Lab	Arterial
12089474	28256212	38574054	2164-04-06 06:38:00	144	Lab	Arterial
12089474	28256212	38574054	2164-04-06 07:26:00	137	Lab	Arterial
12089474	28256212	38574054	2164-04-06 08:31:00	134	Lab	Arterial
12089474	28256212	38574054	2164-04-06 08:59:00	167	Lab	Arterial
12089474	28256212	38574054	2164-04-06 09:28:00	184	Lab	Arterial
12089474	28256212	38574054	2164-04-06 10:03:00	196	Lab	Arterial
12089474	28256212	38574054	2164-04-06 14:39:00	149	Lab	Arterial
12089474	28256212	38574054	2164-04-06 18:00:00	117	Fingerstick	Capillary
12089474	28256212	38574054	2164-04-06 19:00:00	113	Fingerstick	Capillary
12089474	28256212	38574054	2164-04-06 20:11:00	98	Fingerstick	Capillary
12089474	28256212	38574054	2164-04-06 21:00:00	88	Fingerstick	Capillary
12089474	28256212	38574054	2164-04-06 22:00:00	84	Fingerstick	Capillary
12089474	28256212	38574054	2164-04-06 23:00:00	100	Fingerstick	Capillary
12089474	28256212	38574054	2164-04-07	104	Fingerstick	Capillary
12089474	28256212	38574054	2164-04-07 02:00:00	98	Fingerstick	Capillary
12089474	28256212	38574054	2164-04-07 03:00:00	100	Fingerstick	Capillary
12089474	28256212	38574054	2164-04-07 04:04:00	101	Serum	Venous serum
12089474	28256212	38574054	2164-04-07 05:58:00	82	Lab	Arterial
12089474	28256212	38574054	2164-04-07 10:16:00	97	Lab	Arterial
12089474	28256212	38574054	2164-04-07 12:26:00	97	Lab	Arterial
12089474	28256212	38574054	2164-04-07 17:30:00	103	Fingerstick	Capillary
12089474	28256212	38574054	2164-04-07 23:00:00	153	Fingerstick	Capillary
12089474	28256212	38574054	2164-04-08 02:47:00	133	Serum	Venous serum
12089474	28256212	38574054	2164-04-08 11:06:00	118	Serum	Venous serum
12089474	28256212	38574054	2164-04-08 12:20:00	152	Fingerstick	Capillary
12089474	28256212	38574054	2164-04-08 20:30:00	150	Fingerstick	Capillary
12089474	28256212	38574054	2164-04-08 23:57:00	116	Lab	Arterial
12110689	29639428	31192633	2140-09-27 15:18:00	186	Lab	Arterial
12110689	29639428	31192633	2140-09-27 15:56:00	169	Lab	Arterial
12110689	29639428	31192633	2140-09-27 16:32:00	186	Lab	Arterial
12110689	29639428	31192633	2140-09-27 17:09:00	156	Lab	Arterial
12110689	29639428	31192633	2140-09-27 17:59:00	140	Lab	Arterial
12110689	29639428	31192633	2140-09-27 18:51:00	145	Lab	Arterial
12110689	29639428	31192633	2140-09-27 21:04:00	172	Lab	Arterial
12110689	29639428	31192633	2140-09-27 22:02:00	163	Lab	Arterial
12110689	29639428	31192633	2140-09-27 23:00:00	122	Fingerstick	Capillary
12110689	29639428	31192633	2140-09-27 23:50:00	133	Lab	Arterial
12110689	29639428	31192633	2140-09-28 01:17:00	122	Lab	Arterial
12110689	29639428	31192633	2140-09-28 02:00:00	121	Fingerstick	Capillary
12110689	29639428	31192633	2140-09-28 03:10:00	113	Lab	Arterial
12110689	29639428	31192633	2140-09-28 04:00:00	116	Fingerstick	Capillary
12110689	29639428	31192633	2140-09-28 05:00:00	121	Fingerstick	Capillary
12110689	29639428	31192633	2140-09-28 06:11:00	103	Lab	Arterial
12110689	29639428	31192633	2140-09-28 08:13:00	89	Lab	Arterial
12110689	29639428	31192633	2140-09-28 09:00:00	91	Fingerstick	Capillary
12110689	29639428	31192633	2140-09-28 10:26:00	95	Lab	Arterial
12110689	29639428	31192633	2140-09-28 11:00:00	104	Fingerstick	Capillary
12110689	29639428	31192633	2140-09-28 14:00:00	125	Fingerstick	Capillary
12110689	29639428	31192633	2140-09-28 14:56:00	109	Lab	Arterial
12110689	29639428	31192633	2140-09-28 16:00:00	114	Fingerstick	Capillary
12110689	29639428	31192633	2140-09-28 17:30:00	106	Fingerstick	Capillary
12110689	29639428	31192633	2140-09-28 19:00:00	111	Fingerstick	Capillary
12110689	29639428	31192633	2140-09-28 21:00:00	94	Fingerstick	Capillary
12110689	29639428	31192633	2140-09-28 22:00:00	94	Fingerstick	Capillary
12110689	29639428	31192633	2140-09-28 23:00:00	108	Fingerstick	Capillary
12110689	29639428	31192633	2140-09-29 00:03:00	89	Lab	Arterial
12110689	29639428	31192633	2140-09-29 01:00:00	106	Fingerstick	Capillary
12110689	29639428	31192633	2140-09-29 02:00:00	104	Fingerstick	Capillary
12110689	29639428	31192633	2140-09-29 02:54:00	91	Lab	Arterial
12110689	29639428	31192633	2140-09-29 03:20:00	95	Serum	Venous serum
12110689	29639428	31192633	2140-09-29 05:00:00	112	Fingerstick	Capillary
12110689	29639428	31192633	2140-09-29 06:00:00	118	Fingerstick	Capillary
12110689	29639428	31192633	2140-09-29 07:00:00	116	Fingerstick	Capillary
12110689	29639428	31192633	2140-09-29 08:00:00	116	Fingerstick	Capillary
12110689	29639428	31192633	2140-09-29 09:00:00	109	Fingerstick	Capillary
12110689	29639428	31192633	2140-09-29 10:00:00	95	Fingerstick	Capillary
12110689	29639428	31192633	2140-09-29 11:41:00	89	Lab
12110689	29639428	31192633	2140-09-29 16:00:00	133	Fingerstick	Capillary
12110689	29639428	31192633	2140-09-29 22:15:00	111	Lab	Arterial
12110689	29639428	31192633	2140-09-30 02:53:00	124	Serum	Venous serum
12110689	29639428	31192633	2140-09-30 06:00:00	139	Fingerstick	Capillary
12110689	29639428	31192633	2140-09-30 12:00:00	122	Fingerstick	Capillary
12131616	22377784	39217588	2140-06-03 21:15:00	66	Lab	Arterial
12131616	22377784	39217588	2140-06-03 22:45:00	154	Lab	Arterial
12131616	22377784	39217588	2140-06-03 23:42:00	135	Lab	Venous
12131616	22377784	39217588	2140-06-04 00:40:00	130	Lab	Arterial
12131616	22377784	39217588	2140-06-04 01:12:00	129	Lab	Arterial
12131616	22377784	39217588	2140-06-04 02:47:00	111	Lab	Arterial
12131616	22377784	39217588	2140-06-04 04:43:00	189	Lab	Arterial
12131616	22377784	39217588	2140-06-04 05:51:00	161	Lab	Arterial
12131616	22377784	39217588	2140-06-04 06:55:00	149	Lab	Arterial
12131616	22377784	39217588	2140-06-04 07:30:00	168	Serum	Venous serum
12131616	22377784	39217588	2140-06-04 07:42:00	144	Lab	Arterial
12131616	22377784	39217588	2140-06-04 09:00:00	114	Fingerstick	Capillary
12131616	22377784	39217588	2140-06-04 10:00:00	103	Fingerstick	Capillary
12131616	22377784	39217588	2140-06-04 11:00:00	106	Fingerstick	Capillary
12131616	22377784	39217588	2140-06-04 12:30:00	79	Fingerstick	Capillary
12131616	22377784	39217588	2140-06-04 15:44:00	101	Fingerstick	Capillary
12131616	22377784	39217588	2140-06-04 20:00:00	129	Fingerstick	Capillary
12131616	22377784	39217588	2140-06-04 22:15:00	112	Lab	Arterial
12131616	22377784	39217588	2140-06-05	94	Fingerstick	Capillary
12131616	22377784	39217588	2140-06-05 03:25:00	102	Serum	Venous serum
12131616	22377784	39217588	2140-06-05 03:42:00	94	Lab	Arterial
12131616	22377784	39217588	2140-06-05 09:00:00	86	Fingerstick	Capillary
12131616	22377784	39217588	2140-06-05 15:20:00	97	Lab	Arterial
12131616	22377784	39217588	2140-06-05 22:28:00	102	Lab	Arterial
12131616	22377784	39217588	2140-06-06 03:45:00	83	Serum	Venous serum
12131616	22377784	39217588	2140-06-06 09:51:00	93	Lab	Arterial
12131616	22377784	39217588	2140-06-06 15:50:00	108	Serum	Venous serum
12131616	22377784	39217588	2140-06-06 16:15:00	99	Lab	Arterial
12218072	23130152	39420368	2188-04-12 15:20:00	165	Lab	Arterial
12218072	23130152	39420368	2188-04-12 16:30:00	201	Lab
12218072	23130152	39420368	2188-04-12 17:21:00	208	Lab	Arterial
12218072	23130152	39420368	2188-04-12 18:17:00	185	Lab	Arterial
12218072	23130152	39420368	2188-04-12 19:00:00	186	Lab
12218072	23130152	39420368	2188-04-12 20:08:00	175	Lab	Arterial
12218072	23130152	39420368	2188-04-12 21:00:00	167	Fingerstick	Capillary
12218072	23130152	39420368	2188-04-12 22:02:00	144	Lab	Arterial
12218072	23130152	39420368	2188-04-12 23:00:00	140	Fingerstick	Capillary
12218072	23130152	39420368	2188-04-13	119	Fingerstick	Capillary
12218072	23130152	39420368	2188-04-13 00:53:00	133	Lab	Arterial
12218072	23130152	39420368	2188-04-13 01:56:00	149	Serum	Venous serum
12218072	23130152	39420368	2188-04-13 02:09:00	148	Lab	Arterial
12218072	23130152	39420368	2188-04-13 03:00:00	138	Fingerstick	Capillary
12218072	23130152	39420368	2188-04-13 04:00:00	129	Fingerstick	Capillary
12218072	23130152	39420368	2188-04-13 05:00:00	127	Fingerstick	Capillary
12218072	23130152	39420368	2188-04-13 06:00:00	114	Fingerstick	Capillary
12218072	23130152	39420368	2188-04-13 08:00:00	130	Fingerstick	Capillary
12218072	23130152	39420368	2188-04-13 12:00:00	148	Fingerstick	Capillary
12218072	23130152	39420368	2188-04-13 13:30:00	148	Serum	Venous serum
12218072	23130152	39420368	2188-04-13 22:00:00	144	Fingerstick	Capillary
12218072	23130152	39420368	2188-04-14 01:46:00	120	Serum	Venous serum
12218072	23130152	39420368	2188-04-14 07:00:00	123	Fingerstick	Capillary
12218072	23130152	39420368	2188-04-14 12:00:00	125	Fingerstick	Capillary
12274722	24666487	33493724	2168-03-24 16:56:00	95	Lab	Arterial
12274722	24666487	33493724	2168-03-24 18:35:00	133	Lab	Arterial
12274722	24666487	33493724	2168-03-24 19:43:00	155	Lab	Arterial
12274722	24666487	33493724	2168-03-24 21:05:00	141	Lab
12274722	24666487	33493724	2168-03-24 22:00:00	186	Lab	Arterial
12274722	24666487	33493724	2168-03-24 23:29:00	192	Lab	Arterial
12274722	24666487	33493724	2168-03-25 00:32:00	172	Lab	Arterial
12274722	24666487	33493724	2168-03-25 01:00:00	162	Fingerstick	Capillary
12274722	24666487	33493724	2168-03-25 02:12:00	153	Lab	Arterial
12274722	24666487	33493724	2168-03-25 03:45:00	128	Serum	Venous serum
12274722	24666487	33493724	2168-03-25 04:01:00	124	Lab	Arterial
12274722	24666487	33493724	2168-03-25 05:00:00	81	Fingerstick	Capillary
12274722	24666487	33493724	2168-03-25 05:11:00	96	Lab	Arterial
12274722	24666487	33493724	2168-03-25 06:00:00	57	Fingerstick	Capillary
12274722	24666487	33493724	2168-03-25 06:48:00	117	Lab	Arterial
12274722	24666487	33493724	2168-03-25 07:00:00	97	Fingerstick	Capillary
12274722	24666487	33493724	2168-03-25 09:57:00	163	Lab	Arterial
12274722	24666487	33493724	2168-03-25 11:00:00	103	Fingerstick	Capillary
12274722	24666487	33493724	2168-03-25 12:00:00	120	Fingerstick	Capillary
12274722	24666487	33493724	2168-03-25 12:21:00	105	Lab
12274722	24666487	33493724	2168-03-25 14:00:00	103	Fingerstick	Capillary
12274722	24666487	33493724	2168-03-25 15:10:00	84	Lab	Arterial
12274722	24666487	33493724	2168-03-25 18:25:00	86	Lab	Arterial
12274722	24666487	33493724	2168-03-25 20:00:00	152	Fingerstick	Capillary
12274722	24666487	33493724	2168-03-25 21:00:00	126	Fingerstick	Capillary
12274722	24666487	33493724	2168-03-25 22:00:00	124	Fingerstick	Capillary
12274722	24666487	33493724	2168-03-25 23:01:00	94	Fingerstick	Capillary
12274722	24666487	33493724	2168-03-26 00:09:00	71	Serum	Venous serum
12274722	24666487	33493724	2168-03-26 00:12:00	65	Fingerstick	Capillary
12274722	24666487	33493724	2168-03-26 01:00:00	116	Fingerstick	Capillary
12274722	24666487	33493724	2168-03-26 03:00:00	122	Fingerstick	Capillary
12274722	24666487	33493724	2168-03-26 05:00:00	122	Fingerstick	Capillary
12274722	24666487	33493724	2168-03-26 08:00:00	101	Fingerstick	Capillary
12274722	24666487	33493724	2168-03-26 12:00:00	73	Fingerstick	Capillary
12274722	24666487	33493724	2168-03-26 14:00:00	103	Fingerstick	Capillary
12274722	24666487	33493724	2168-03-26 14:10:00	110	Serum	Venous serum
12274722	24666487	33493724	2168-03-26 17:49:00	122	Lab	Arterial
12274722	24666487	33493724	2168-03-26 20:25:00	127	Serum	Venous serum
12274722	24666487	33493724	2168-03-27 03:50:00	188	Serum	Venous serum
12274722	24666487	33493724	2168-03-27 05:00:00	264	Fingerstick	Capillary
12274722	24666487	33493724	2168-03-27 09:04:00	174	Lab	Arterial
12274722	24666487	33493724	2168-03-27 13:10:00	167	Lab	Arterial
12274722	24666487	33493724	2168-03-27 15:18:00	140	Serum	Venous serum
12274722	24666487	33493724	2168-03-27 15:39:00	131	Lab	Arterial
12350752	26659040	33428929	2195-09-25 11:00:00	191	Lab	Arterial
12350752	26659040	33428929	2195-09-25 11:29:00	278	Lab	Arterial
12350752	26659040	33428929	2195-09-25 11:52:00	240	Lab	Arterial
12350752	26659040	33428929	2195-09-25 12:15:00	225	Lab	Arterial
12350752	26659040	33428929	2195-09-25 14:03:00	166	Lab	Arterial
12350752	26659040	33428929	2195-09-25 15:13:00	151	Lab	Arterial
12350752	26659040	33428929	2195-09-25 16:30:00	137	Fingerstick	Capillary
12350752	26659040	33428929	2195-09-25 18:00:00	125	Fingerstick	Capillary
12350752	26659040	33428929	2195-09-25 18:35:00	135	Lab	Arterial
12350752	26659040	33428929	2195-09-25 20:00:00	112	Fingerstick	Capillary
12350752	26659040	33428929	2195-09-25 20:48:00	95	Lab	Arterial
12350752	26659040	33428929	2195-09-25 22:00:00	97	Fingerstick	Capillary
12350752	26659040	33428929	2195-09-25 22:50:00	116	Lab	Arterial
12350752	26659040	33428929	2195-09-26 00:10:00	128	Lab	Arterial
12350752	26659040	33428929	2195-09-26 01:08:00	132	Lab	Arterial
12350752	26659040	33428929	2195-09-26 02:06:00	128	Serum	Venous serum
12350752	26659040	33428929	2195-09-26 03:00:00	123	Fingerstick	Capillary
12350752	26659040	33428929	2195-09-26 04:00:00	129	Fingerstick	Capillary
12350752	26659040	33428929	2195-09-26 06:00:00	123	Fingerstick	Capillary
12350752	26659040	33428929	2195-09-26 07:00:00	115	Fingerstick	Capillary
12350752	26659040	33428929	2195-09-26 08:00:00	105	Fingerstick	Capillary
12350752	26659040	33428929	2195-09-26 09:00:00	112	Fingerstick	Capillary
12350752	26659040	33428929	2195-09-26 10:00:00	135	Fingerstick	Capillary
12350752	26659040	33428929	2195-09-26 11:00:00	140	Fingerstick	Capillary
12350752	26659040	33428929	2195-09-26 11:55:00	110	Serum	Venous serum
12350752	26659040	33428929	2195-09-26 12:00:00	112	Fingerstick	Capillary
12350752	26659040	33428929	2195-09-26 13:00:00	123	Fingerstick	Capillary
12350752	26659040	33428929	2195-09-26 14:00:00	113	Fingerstick	Capillary
12350752	26659040	33428929	2195-09-26 15:00:00	97	Fingerstick	Capillary
12350752	26659040	33428929	2195-09-26 16:00:00	106	Fingerstick	Capillary
12350752	26659040	33428929	2195-09-26 17:00:00	116	Fingerstick	Capillary
12350752	26659040	33428929	2195-09-26 18:00:00	125	Fingerstick	Capillary
12350752	26659040	33428929	2195-09-26 19:00:00	154	Fingerstick	Capillary
12350752	26659040	33428929	2195-09-26 20:00:00	134	Fingerstick	Capillary
12350752	26659040	33428929	2195-09-26 21:00:00	133	Fingerstick	Capillary
12350752	26659040	33428929	2195-09-26 22:00:00	114	Lab	Arterial
12350752	26659040	33428929	2195-09-26 23:00:00	118	Fingerstick	Capillary
12350752	26659040	33428929	2195-09-27	91	Fingerstick	Capillary
12350752	26659040	33428929	2195-09-27 01:00:00	90	Fingerstick	Capillary
12350752	26659040	33428929	2195-09-27 02:00:00	115	Serum	Venous serum
12350752	26659040	33428929	2195-09-27 02:09:00	116	Lab	Arterial
12350752	26659040	33428929	2195-09-27 03:00:00	128	Fingerstick	Capillary
12350752	26659040	33428929	2195-09-27 05:13:00	118	Lab	Arterial
12350752	26659040	33428929	2195-09-27 05:54:00	113	Lab	Arterial
12350752	26659040	33428929	2195-09-27 07:00:00	121	Fingerstick	Capillary
12350752	26659040	33428929	2195-09-27 08:00:00	113	Fingerstick	Capillary
12350752	26659040	33428929	2195-09-27 09:00:00	127	Fingerstick	Capillary
12350752	26659040	33428929	2195-09-27 09:49:00	107	Serum	Venous serum
12350752	26659040	33428929	2195-09-27 11:00:00	108	Fingerstick	Capillary
12350752	26659040	33428929	2195-09-27 17:00:00	159	Fingerstick	Capillary
12350752	26659040	33428929	2195-09-27 22:00:00	191	Fingerstick	Capillary
12350752	26659040	33428929	2195-09-27 22:38:00	180	Lab	Arterial
12350752	26659040	33428929	2195-09-28 00:37:00	174	Serum	Venous serum
12350752	26659040	33428929	2195-09-28 08:00:00	166	Fingerstick	Capillary
12355193	20522773	34741085	2195-07-09 09:55:00	113	Lab	Arterial
12355193	20522773	34741085	2195-07-09 12:56:00	110	Lab	Arterial
12355193	20522773	34741085	2195-07-09 13:56:00	132	Lab	Arterial
12355193	20522773	34741085	2195-07-09 14:06:00	162	Lab	Arterial
12355193	20522773	34741085	2195-07-09 14:49:00	153	Lab	Arterial
12355193	20522773	34741085	2195-07-09 17:47:00	125	Lab	Arterial
12355193	20522773	34741085	2195-07-09 18:29:00	119	Lab	Arterial
12355193	20522773	34741085	2195-07-10	140	Fingerstick	Capillary
12355193	20522773	34741085	2195-07-10 01:00:00	128	Fingerstick	Capillary
12355193	20522773	34741085	2195-07-10 02:00:00	100	Fingerstick	Capillary
12355193	20522773	34741085	2195-07-10 03:00:00	112	Fingerstick	Capillary
12355193	20522773	34741085	2195-07-10 03:07:00	127	Serum	Venous serum
12355193	20522773	34741085	2195-07-10 04:00:00	107	Fingerstick	Capillary
12355193	20522773	34741085	2195-07-10 05:00:00	124	Fingerstick	Capillary
12355193	20522773	34741085	2195-07-10 06:00:00	108	Fingerstick	Capillary
12355193	20522773	34741085	2195-07-10 08:00:00	117	Fingerstick	Capillary
12424546	29472292	38132467	2164-12-02 18:23:00	135	Lab	Arterial
12424546	29472292	38132467	2164-12-02 20:24:00	158	Lab	Arterial
12424546	29472292	38132467	2164-12-02 21:45:00	162	Lab	Arterial
12424546	29472292	38132467	2164-12-02 22:47:00	173	Lab	Arterial
12424546	29472292	38132467	2164-12-02 23:56:00	189	Lab	Arterial
12424546	29472292	38132467	2164-12-03 01:21:00	137	Lab	Arterial
12424546	29472292	38132467	2164-12-03 02:22:00	154	Lab	Arterial
12424546	29472292	38132467	2164-12-03 03:17:00	160	Lab	Arterial
12424546	29472292	38132467	2164-12-03 03:56:00	167	Serum	Venous serum
12424546	29472292	38132467	2164-12-03 04:02:00	148	Lab	Arterial
12424546	29472292	38132467	2164-12-03 06:02:00	146	Lab	Arterial
12424546	29472292	38132467	2164-12-03 08:19:00	102	Lab	Mixed venous
12424546	29472292	38132467	2164-12-03 10:33:00	76	Lab	Arterial
12424546	29472292	38132467	2164-12-03 17:19:00	93	Lab	Arterial
12424546	29472292	38132467	2164-12-04 01:39:00	96	Serum	Venous serum
12424546	29472292	38132467	2164-12-04 01:51:00	92	Lab	Arterial
12424546	29472292	38132467	2164-12-04 11:24:00	116	Lab	Arterial
12424546	29472292	38132467	2164-12-04 17:54:00	152	Lab	Arterial
12424546	29472292	38132467	2164-12-05 01:00:00	122	Serum	Venous serum
12424546	29472292	38132467	2164-12-05 01:12:00	114	Lab	Arterial
12424546	29472292	38132467	2164-12-05 05:16:00	99	Lab	Arterial
12424546	29472292	38132467	2164-12-05 08:00:00	116	Fingerstick	Capillary
12424546	29472292	38132467	2164-12-05 12:06:00	124	Lab	Arterial
12538829	21994403	38499600	2134-08-02 22:03:00	140	Lab	Arterial
12538829	21994403	38499600	2134-08-02 23:42:00	128	Lab	Arterial
12538829	21994403	38499600	2134-08-03 00:24:00	141	Lab	Arterial
12538829	21994403	38499600	2134-08-03 00:49:00	217	Lab	Arterial
12538829	21994403	38499600	2134-08-03 01:24:00	244	Lab	Arterial
12538829	21994403	38499600	2134-08-03 01:48:00	231	Lab	Arterial
12538829	21994403	38499600	2134-08-03 02:28:00	218	Lab	Arterial
12538829	21994403	38499600	2134-08-03 03:58:00	199	Lab	Arterial
12538829	21994403	38499600	2134-08-03 05:07:00	177	Lab	Arterial
12538829	21994403	38499600	2134-08-03 06:19:00	176	Lab	Arterial
12538829	21994403	38499600	2134-08-03 07:00:00	138	Fingerstick	Capillary
12538829	21994403	38499600	2134-08-03 08:23:00	145	Lab	Arterial
12538829	21994403	38499600	2134-08-03 09:00:00	72	Fingerstick	Capillary
12538829	21994403	38499600	2134-08-03 10:00:00	69	Fingerstick	Capillary
12538829	21994403	38499600	2134-08-03 10:30:00	147	Fingerstick	Capillary
12538829	21994403	38499600	2134-08-03 11:00:00	136	Fingerstick	Capillary
12538829	21994403	38499600	2134-08-03 12:31:00	159	Lab	Arterial
12538829	21994403	38499600	2134-08-03 13:00:00	116	Fingerstick	Capillary
12538829	21994403	38499600	2134-08-03 14:00:00	102	Fingerstick	Capillary
12538829	21994403	38499600	2134-08-03 15:11:00	89	Serum	Venous serum
12538829	21994403	38499600	2134-08-03 15:31:00	91	Lab	Arterial
12538829	21994403	38499600	2134-08-03 16:31:00	81	Fingerstick	Capillary
12538829	21994403	38499600	2134-08-03 17:00:00	110	Fingerstick	Capillary
12538829	21994403	38499600	2134-08-03 19:14:00	189	Serum	Venous serum
12538829	21994403	38499600	2134-08-04 01:00:00	179	Fingerstick	Capillary
12538829	21994403	38499600	2134-08-04 01:56:00	185	Serum	Venous serum
12538829	21994403	38499600	2134-08-04 02:00:00	174	Fingerstick	Capillary
12538829	21994403	38499600	2134-08-04 03:00:00	98	Fingerstick	Capillary
12538829	21994403	38499600	2134-08-04 04:00:00	178	Fingerstick	Capillary
12538829	21994403	38499600	2134-08-04 05:00:00	148	Fingerstick	Capillary
12538829	21994403	38499600	2134-08-04 06:00:00	137	Fingerstick	Capillary
12538829	21994403	38499600	2134-08-04 06:03:00	148	Serum	Venous serum
12538829	21994403	38499600	2134-08-04 08:00:00	100	Fingerstick	Capillary
12538829	21994403	38499600	2134-08-04 09:00:00	96	Fingerstick	Capillary
12538829	21994403	38499600	2134-08-04 10:00:00	91	Fingerstick	Capillary
12538829	21994403	38499600	2134-08-04 12:26:00	130	Serum	Venous serum
12538829	21994403	38499600	2134-08-04 14:00:00	125	Fingerstick	Capillary
12538829	21994403	38499600	2134-08-04 15:00:00	132	Fingerstick	Capillary
12538829	21994403	38499600	2134-08-04 16:00:00	142	Fingerstick	Capillary
12538829	21994403	38499600	2134-08-04 18:16:00	99	Lab	Arterial
12538829	21994403	38499600	2134-08-04 21:51:00	157	Serum	Venous serum
12538829	21994403	38499600	2134-08-04 22:06:00	160	Lab	Arterial
12538829	21994403	38499600	2134-08-04 23:36:00	143	Lab	Arterial
12538829	21994403	38499600	2134-08-05 00:55:00	134	Serum	Venous serum
12538829	21994403	38499600	2134-08-05 01:01:00	133	Lab	Arterial
12538829	21994403	38499600	2134-08-05 02:16:00	141	Lab	Arterial
12538829	21994403	38499600	2134-08-05 03:33:00	152	Lab	Arterial
12538829	21994403	38499600	2134-08-05 05:10:00	143	Lab	Arterial
12538829	21994403	38499600	2134-08-05 06:00:00	132	Fingerstick	Capillary
12538829	21994403	38499600	2134-08-05 08:09:00	141	Lab	Arterial
12538829	21994403	38499600	2134-08-05 09:00:00	122	Fingerstick	Capillary
12538829	21994403	38499600	2134-08-05 10:00:00	108	Fingerstick	Capillary
12538829	21994403	38499600	2134-08-05 11:00:00	80	Fingerstick	Capillary
12538829	21994403	38499600	2134-08-05 12:14:00	100	Serum	Venous serum
12538829	21994403	38499600	2134-08-05 12:34:00	84	Fingerstick	Capillary
12538829	21994403	38499600	2134-08-05 13:00:00	94	Fingerstick	Capillary
12538829	21994403	38499600	2134-08-05 14:00:00	96	Fingerstick	Capillary
12538829	21994403	38499600	2134-08-05 15:00:00	94	Fingerstick	Capillary
12538829	21994403	38499600	2134-08-05 16:00:00	95	Fingerstick	Capillary
12538829	21994403	38499600	2134-08-05 18:00:00	86	Fingerstick	Capillary
12538829	21994403	38499600	2134-08-05 18:36:00	105	Serum	Venous serum
12538829	21994403	38499600	2134-08-05 20:00:00	106	Fingerstick	Capillary
12538829	21994403	38499600	2134-08-05 21:00:00	109	Fingerstick	Capillary
12681365	28201794	31285451	2186-09-16 11:51:00	105	Lab	Arterial
12681365	28201794	31285451	2186-09-16 14:06:00	100	Lab
12681365	28201794	31285451	2186-09-16 15:05:00	95	Lab
12681365	28201794	31285451	2186-09-16 15:39:00	136	Lab
12681365	28201794	31285451	2186-09-16 16:51:00	159	Lab	Arterial
12681365	28201794	31285451	2186-09-16 17:23:00	160	Lab	Arterial
12681365	28201794	31285451	2186-09-16 17:57:00	189	Lab	Arterial
12681365	28201794	31285451	2186-09-16 18:40:00	171	Lab	Arterial
12681365	28201794	31285451	2186-09-16 19:53:00	154	Lab	Arterial
12681365	28201794	31285451	2186-09-16 21:00:00	114	Fingerstick	Capillary
12681365	28201794	31285451	2186-09-16 22:26:00	85	Lab	Arterial
12681365	28201794	31285451	2186-09-16 23:00:00	93	Fingerstick	Capillary
12681365	28201794	31285451	2186-09-17	113	Fingerstick	Capillary
12681365	28201794	31285451	2186-09-17 01:00:00	109	Fingerstick	Capillary
12681365	28201794	31285451	2186-09-17 01:34:00	102	Serum	Venous serum
12681365	28201794	31285451	2186-09-17 02:00:00	105	Fingerstick	Capillary
12681365	28201794	31285451	2186-09-17 03:00:00	88	Fingerstick	Capillary
12681365	28201794	31285451	2186-09-17 04:00:00	111	Fingerstick	Capillary
12681365	28201794	31285451	2186-09-17 05:00:00	131	Fingerstick	Capillary
12681365	28201794	31285451	2186-09-17 06:00:00	133	Fingerstick	Capillary
12681365	28201794	31285451	2186-09-17 08:00:00	120	Fingerstick	Capillary
12681365	28201794	31285451	2186-09-17 10:55:00	125	Serum	Venous serum
12681365	28201794	31285451	2186-09-17 11:09:00	121	Lab	Arterial
12681365	28201794	31285451	2186-09-17 12:15:00	131	Fingerstick	Capillary
12681365	28201794	31285451	2186-09-17 17:00:00	88	Fingerstick	Capillary
12681365	28201794	31285451	2186-09-17 21:16:00	68	Lab	Venous
12681365	28201794	31285451	2186-09-17 22:00:00	82	Fingerstick	Capillary
12681365	28201794	31285451	2186-09-18 03:10:00	93	Serum	Venous serum
12681365	28201794	31285451	2186-09-18 08:00:00	89	Fingerstick	Capillary
12681365	28201794	31285451	2186-09-18 11:00:00	95	Fingerstick	Capillary
12681365	28201794	31285451	2186-09-18 12:12:00	81	Serum	Venous serum
12681365	28201794	31285451	2186-09-18 17:00:00	73	Fingerstick	Capillary
12681365	28201794	31285451	2186-09-18 21:22:00	72	Lab	Arterial
12681365	28201794	31285451	2186-09-19 01:30:00	82	Serum	Venous serum
12681365	28201794	31285451	2186-09-19 01:35:00	87	Lab	Arterial
12681365	28201794	31285451	2186-09-19 09:01:00	101	Lab	Arterial
12682940	20481682	34388073	2165-09-09 16:15:00	170	Lab	Arterial
12682940	20481682	34388073	2165-09-09 18:35:00	70	Lab	Arterial
12682940	20481682	34388073	2165-09-09 18:59:00	71	Fingerstick	Capillary
12682940	20481682	34388073	2165-09-09 20:00:00	60	Fingerstick	Capillary
12682940	20481682	34388073	2165-09-09 20:28:00	124	Lab	Arterial
12682940	20481682	34388073	2165-09-09 20:30:00	133	Fingerstick	Capillary
12682940	20481682	34388073	2165-09-09 21:00:00	100	Fingerstick	Capillary
12682940	20481682	34388073	2165-09-09 22:00:00	96	Fingerstick	Capillary
12682940	20481682	34388073	2165-09-09 23:46:00	99	Lab	Mixed venous
12682940	20481682	34388073	2165-09-10 02:00:00	96	Fingerstick	Capillary
12682940	20481682	34388073	2165-09-10 03:00:00	119	Lab	Arterial
12682940	20481682	34388073	2165-09-10 05:00:00	110	Fingerstick	Capillary
12682940	20481682	34388073	2165-09-10 08:00:00	124	Fingerstick	Capillary
12682940	20481682	34388073	2165-09-10 08:43:00	127	Lab	Arterial
12682940	20481682	34388073	2165-09-10 10:03:00	195	Lab	Arterial
12682940	20481682	34388073	2165-09-10 12:01:00	134	Lab	Mixed venous
12682940	20481682	34388073	2165-09-10 13:16:00	130	Lab	Mixed venous
12682940	20481682	34388073	2165-09-10 15:00:00	136	Serum	Venous serum
12682940	20481682	34388073	2165-09-10 15:50:00	132	Lab	Arterial
12682940	20481682	34388073	2165-09-10 22:00:00	119	Fingerstick	Capillary
12682940	20481682	34388073	2165-09-10 23:00:00	139	Fingerstick	Capillary
12682940	20481682	34388073	2165-09-11	114	Fingerstick	Capillary
12682940	20481682	34388073	2165-09-11 01:00:00	149	Fingerstick	Capillary
12682940	20481682	34388073	2165-09-11 02:00:00	138	Fingerstick	Capillary
12682940	20481682	34388073	2165-09-11 03:42:00	135	Serum	Venous serum
12682940	20481682	34388073	2165-09-11 04:00:00	131	Fingerstick	Capillary
12682940	20481682	34388073	2165-09-11 06:00:00	127	Fingerstick	Capillary
12682940	20481682	34388073	2165-09-11 08:00:00	66	Fingerstick	Capillary
12682940	20481682	34388073	2165-09-11 09:15:00	127	Fingerstick	Capillary
12682940	20481682	34388073	2165-09-11 11:00:00	125	Fingerstick	Capillary
12682940	20481682	34388073	2165-09-11 18:00:00	163	Fingerstick	Capillary
12682940	20481682	34388073	2165-09-11 22:00:00	146	Fingerstick	Capillary
12682940	20481682	34388073	2165-09-12 04:17:00	145	Serum	Venous serum
12682940	20481682	34388073	2165-09-12 08:00:00	174	Fingerstick	Capillary
12682940	20481682	34388073	2165-09-12 12:00:00	128	Fingerstick	Capillary
12690798	29851457	31190285	2140-10-01 16:25:00	151	Lab	Arterial
12690798	29851457	31190285	2140-10-01 17:52:00	196	Lab	Arterial
12690798	29851457	31190285	2140-10-01 18:02:00	220	Lab	Arterial
12690798	29851457	31190285	2140-10-01 18:35:00	254	Lab	Arterial
12690798	29851457	31190285	2140-10-01 19:24:00	216	Lab	Arterial
12690798	29851457	31190285	2140-10-01 20:03:00	199	Lab	Arterial
12690798	29851457	31190285	2140-10-01 20:51:00	192	Lab	Arterial
12690798	29851457	31190285	2140-10-01 22:00:00	179	Lab	Arterial
12690798	29851457	31190285	2140-10-01 23:42:00	164	Lab	Arterial
12690798	29851457	31190285	2140-10-02 00:58:00	174	Lab	Arterial
12690798	29851457	31190285	2140-10-02 02:34:00	191	Lab	Arterial
12690798	29851457	31190285	2140-10-02 04:05:00	175	Lab	Arterial
12690798	29851457	31190285	2140-10-02 06:00:00	141	Lab	Arterial
12690798	29851457	31190285	2140-10-02 08:00:00	95	Lab	Arterial
12690798	29851457	31190285	2140-10-02 09:00:00	81	Fingerstick	Capillary
12690798	29851457	31190285	2140-10-02 10:00:00	87	Fingerstick	Capillary
12690798	29851457	31190285	2140-10-02 12:00:00	111	Fingerstick	Capillary
12690798	29851457	31190285	2140-10-02 14:20:00	111	Lab	Arterial
12690798	29851457	31190285	2140-10-02 16:00:00	81	Fingerstick	Capillary
12690798	29851457	31190285	2140-10-02 18:00:00	113	Fingerstick	Capillary
12690798	29851457	31190285	2140-10-02 19:52:00	141	Lab	Arterial
12690798	29851457	31190285	2140-10-03 00:15:00	138	Lab	Arterial
12690798	29851457	31190285	2140-10-03 02:08:00	163	Lab	Arterial
12690798	29851457	31190285	2140-10-03 02:09:00	162	Serum	Venous serum
12690798	29851457	31190285	2140-10-03 04:00:00	129	Fingerstick	Capillary
12690798	29851457	31190285	2140-10-03 06:00:00	143	Fingerstick	Capillary
12690798	29851457	31190285	2140-10-03 08:00:00	154	Fingerstick	Capillary
12690798	29851457	31190285	2140-10-03 09:00:00	155	Fingerstick	Capillary
12690798	29851457	31190285	2140-10-03 11:00:00	126	Fingerstick	Capillary
12690798	29851457	31190285	2140-10-03 12:00:00	160	Fingerstick	Capillary
12690798	29851457	31190285	2140-10-03 13:28:00	110	Serum	Venous serum
12690798	29851457	31190285	2140-10-03 14:00:00	102	Fingerstick	Capillary
12690798	29851457	31190285	2140-10-03 15:00:00	105	Fingerstick	Capillary
12690798	29851457	31190285	2140-10-03 16:00:00	106	Fingerstick	Capillary
12690798	29851457	31190285	2140-10-03 18:00:00	92	Fingerstick	Capillary
12690798	29851457	31190285	2140-10-03 20:00:00	88	Fingerstick	Capillary
12690798	29851457	31190285	2140-10-03 21:00:00	103	Lab
12690798	29851457	31190285	2140-10-03 22:30:00	115	Lab	Arterial
12690798	29851457	31190285	2140-10-03 23:00:00	102	Fingerstick	Capillary
12690798	29851457	31190285	2140-10-03 23:49:00	127	Lab	Arterial
12690798	29851457	31190285	2140-10-04 01:00:00	150	Fingerstick	Capillary
12690798	29851457	31190285	2140-10-04 02:00:00	147	Fingerstick	Capillary
12690798	29851457	31190285	2140-10-04 03:00:00	101	Fingerstick	Capillary
12690798	29851457	31190285	2140-10-04 03:14:00	129	Serum	Venous serum
12690798	29851457	31190285	2140-10-04 04:00:00	122	Fingerstick	Capillary
12690798	29851457	31190285	2140-10-04 05:00:00	106	Lab	Mixed venous
12690798	29851457	31190285	2140-10-04 06:00:00	128	Fingerstick	Capillary
12690798	29851457	31190285	2140-10-04 07:00:00	147	Fingerstick	Capillary
12690798	29851457	31190285	2140-10-04 09:00:00	159	Fingerstick	Capillary
12690798	29851457	31190285	2140-10-04 10:03:00	117	Lab	Arterial
12690798	29851457	31190285	2140-10-04 12:00:00	101	Fingerstick	Capillary
12690798	29851457	31190285	2140-10-04 13:47:00	111	Serum	Venous serum
12690798	29851457	31190285	2140-10-04 14:00:00	111	Lab	Arterial
12690798	29851457	31190285	2140-10-04 16:00:00	127	Fingerstick	Capillary
12788432	20548258	36315163	2145-05-29 19:49:00	151	Lab	Arterial
12788432	20548258	36315163	2145-05-29 20:51:00	106	Lab	Arterial
12788432	20548258	36315163	2145-05-29 21:28:00	72	Lab	Arterial
12788432	20548258	36315163	2145-05-29 22:52:00	61	Lab	Arterial
12788432	20548258	36315163	2145-05-30 00:25:00	81	Lab	Arterial
12788432	20548258	36315163	2145-05-30 02:16:00	102	Lab	Arterial
12788432	20548258	36315163	2145-05-30 03:43:00	111	Serum	Venous serum
12788432	20548258	36315163	2145-05-30 03:52:00	111	Lab	Arterial
12788432	20548258	36315163	2145-05-30 06:00:00	108	Fingerstick	Capillary
12788432	20548258	36315163	2145-05-30 09:04:00	102	Lab	Arterial
12788432	20548258	36315163	2145-05-30 11:23:00	103	Lab	Arterial
12788432	20548258	36315163	2145-05-30 13:20:00	112	Lab	Arterial
12788432	20548258	36315163	2145-05-30 18:00:00	160	Fingerstick	Capillary
12788432	20548258	36315163	2145-05-30 22:00:00	152	Fingerstick	Capillary
12788432	20548258	36315163	2145-05-31 02:30:00	118	Serum	Venous serum
12788432	20548258	36315163	2145-05-31 03:20:00	115	Lab	Central venous
12788432	20548258	36315163	2145-05-31 05:00:00	147	Fingerstick	Capillary
12788432	20548258	36315163	2145-05-31 08:00:00	124	Fingerstick	Capillary
12788432	20548258	36315163	2145-05-31 12:00:00	62	Fingerstick	Capillary
12788432	20548258	36315163	2145-05-31 13:00:00	126	Fingerstick	Capillary
12788432	20548258	36315163	2145-05-31 15:30:00	123	Fingerstick	Capillary
12788432	20548258	36315163	2145-05-31 23:00:00	137	Fingerstick	Capillary
12788432	20548258	36315163	2145-06-01 01:59:00	85	Serum	Venous serum
12788432	20548258	36315163	2145-06-01 02:26:00	82	Lab	Central venous
12788432	20548258	36315163	2145-06-01 08:00:00	113	Fingerstick	Capillary
12788432	20548258	36315163	2145-06-01 09:49:00	93	Lab	Central venous
12788432	20548258	36315163	2145-06-01 16:05:00	122	Lab	Central venous
12852693	26052400	33691975	2149-11-19 18:57:00	139	Lab	Mixed venous
12852693	26052400	33691975	2149-11-19 20:41:00	149	Lab	Arterial
12852693	26052400	33691975	2149-11-19 21:18:00	152	Lab	Arterial
12852693	26052400	33691975	2149-11-19 21:38:00	173	Lab	Arterial
12852693	26052400	33691975	2149-11-19 22:22:00	158	Lab	Arterial
12852693	26052400	33691975	2149-11-20	172	Lab	Arterial
12852693	26052400	33691975	2149-11-20 02:00:00	168	Fingerstick	Capillary
12852693	26052400	33691975	2149-11-20 02:59:00	123	Lab	Arterial
12852693	26052400	33691975	2149-11-20 04:00:00	115	Fingerstick	Capillary
12852693	26052400	33691975	2149-11-20 05:30:00	91	Fingerstick	Capillary
12852693	26052400	33691975	2149-11-20 06:30:00	105	Fingerstick	Capillary
12852693	26052400	33691975	2149-11-20 07:00:00	117	Fingerstick	Capillary
12852693	26052400	33691975	2149-11-20 08:07:00	115	Serum	Venous serum
12852693	26052400	33691975	2149-11-20 11:00:00	145	Fingerstick	Capillary
12852693	26052400	33691975	2149-11-20 15:10:00	150	Serum	Venous serum
12852693	26052400	33691975	2149-11-20 17:00:00	163	Fingerstick	Capillary
12852693	26052400	33691975	2149-11-20 22:00:00	143	Fingerstick	Capillary
12852693	26052400	33691975	2149-11-21 02:56:00	128	Serum	Venous serum
12852693	26052400	33691975	2149-11-21 07:00:00	129	Fingerstick	Capillary
12852693	26052400	33691975	2149-11-21 11:00:00	153	Fingerstick	Capillary
12954985	20647829	31553172	2142-12-05 17:43:00	115	Lab	Arterial
12954985	20647829	31553172	2142-12-05 19:14:00	138	Lab	Arterial
12954985	20647829	31553172	2142-12-05 21:00:00	130	Fingerstick	Capillary
12954985	20647829	31553172	2142-12-05 22:16:00	183	Lab	Arterial
12954985	20647829	31553172	2142-12-05 23:00:00	153	Fingerstick	Capillary
12954985	20647829	31553172	2142-12-06	195	Fingerstick	Capillary
12954985	20647829	31553172	2142-12-06 01:00:00	168	Fingerstick	Capillary
12954985	20647829	31553172	2142-12-06 02:00:00	133	Fingerstick	Capillary
12954985	20647829	31553172	2142-12-06 02:45:00	107	Fingerstick	Capillary
12954985	20647829	31553172	2142-12-06 03:29:00	118	Serum	Venous serum
12954985	20647829	31553172	2142-12-06 03:30:00	85	Fingerstick	Capillary
12954985	20647829	31553172	2142-12-06 04:00:00	100	Fingerstick	Capillary
12954985	20647829	31553172	2142-12-06 06:00:00	122	Fingerstick	Capillary
12954985	20647829	31553172	2142-12-06 12:00:00	154	Fingerstick	Capillary
12954985	20647829	31553172	2142-12-06 18:00:00	138	Fingerstick	Capillary
12954985	20647829	31553172	2142-12-07 01:30:00	130	Fingerstick	Capillary
12954985	20647829	31553172	2142-12-07 03:52:00	150	Serum	Venous serum
12954985	20647829	31553172	2142-12-07 12:00:00	145	Fingerstick	Capillary
12957312	22085326	35484147	2163-03-21 19:26:00	113	Lab	Arterial
12957312	22085326	35484147	2163-03-21 19:48:00	122	Lab	Arterial
12957312	22085326	35484147	2163-03-21 20:31:00	139	Lab	Arterial
12957312	22085326	35484147	2163-03-21 21:54:00	134	Lab	Arterial
12957312	22085326	35484147	2163-03-22 01:02:00	158	Lab	Arterial
12957312	22085326	35484147	2163-03-22 02:23:00	164	Lab	Mixed venous
12957312	22085326	35484147	2163-03-22 04:30:00	118	Lab	Arterial
12957312	22085326	35484147	2163-03-22 05:00:00	118	Fingerstick	Capillary
12957312	22085326	35484147	2163-03-22 06:00:00	110	Fingerstick	Capillary
12957312	22085326	35484147	2163-03-22 07:00:00	89	Fingerstick	Capillary
12957312	22085326	35484147	2163-03-22 08:00:00	87	Fingerstick	Capillary
12957312	22085326	35484147	2163-03-22 10:05:00	108	Lab	Arterial
12957312	22085326	35484147	2163-03-22 20:40:00	120	Lab	Arterial
12957312	22085326	35484147	2163-03-23 03:28:00	118	Serum	Venous serum
12978079	24798541	36806655	2170-08-04 19:58:00	108	Lab	Arterial
12978079	24798541	36806655	2170-08-04 20:33:00	110	Lab	Arterial
12978079	24798541	36806655	2170-08-04 21:18:00	135	Lab	Arterial
12978079	24798541	36806655	2170-08-04 21:40:00	162	Lab	Arterial
12978079	24798541	36806655	2170-08-04 22:02:00	158	Lab	Arterial
12978079	24798541	36806655	2170-08-04 23:28:00	179	Lab	Arterial
12978079	24798541	36806655	2170-08-05 02:14:00	163	Lab	Arterial
12978079	24798541	36806655	2170-08-05 04:45:00	81	Serum	Venous serum
12978079	24798541	36806655	2170-08-05 05:02:00	77	Lab	Arterial
12978079	24798541	36806655	2170-08-05 06:46:00	106	Lab	Arterial
12978079	24798541	36806655	2170-08-05 08:52:00	148	Lab	Arterial
12978079	24798541	36806655	2170-08-05 10:15:00	174	Fingerstick	Capillary
12978079	24798541	36806655	2170-08-05 11:45:00	169	Fingerstick	Capillary
12978079	24798541	36806655	2170-08-05 14:00:00	165	Fingerstick	Capillary
12978079	24798541	36806655	2170-08-05 17:40:00	170	Fingerstick	Capillary
12978079	24798541	36806655	2170-08-05 22:00:00	179	Fingerstick	Capillary
12978079	24798541	36806655	2170-08-06 03:23:00	121	Serum	Venous serum
12978079	24798541	36806655	2170-08-06 08:00:00	164	Fingerstick	Capillary
12978079	24798541	36806655	2170-08-06 12:00:00	139	Fingerstick	Capillary
12978079	24798541	36806655	2170-08-06 17:21:00	125	Serum	Venous serum
12978079	24798541	36806655	2170-08-07	165	Fingerstick	Capillary
12978079	24798541	36806655	2170-08-07 02:30:00	135	Serum	Venous serum
12978079	24798541	36806655	2170-08-07 07:00:00	163	Fingerstick	Capillary
12978079	24798541	36806655	2170-08-07 13:00:00	133	Fingerstick	Capillary
12978079	24798541	36806655	2170-08-07 18:00:00	140	Fingerstick	Capillary
13040569	27844105	35090925	2132-05-10 15:51:00	98	Lab	Arterial
13040569	27844105	35090925	2132-05-10 17:33:00	131	Lab	Arterial
13040569	27844105	35090925	2132-05-10 18:33:00	138	Lab	Arterial
13040569	27844105	35090925	2132-05-10 19:32:00	130	Lab	Arterial
13040569	27844105	35090925	2132-05-10 20:39:00	166	Lab	Arterial
13040569	27844105	35090925	2132-05-10 21:10:00	312	Lab	Arterial
13040569	27844105	35090925	2132-05-10 22:07:00	183	Lab	Arterial
13040569	27844105	35090925	2132-05-11	171	Lab	Arterial
13040569	27844105	35090925	2132-05-11 01:00:00	154	Fingerstick	Capillary
13040569	27844105	35090925	2132-05-11 02:23:00	100	Lab	Arterial
13040569	27844105	35090925	2132-05-11 03:00:00	127	Fingerstick	Capillary
13040569	27844105	35090925	2132-05-11 04:18:00	113	Serum	Venous serum
13040569	27844105	35090925	2132-05-11 04:26:00	106	Lab	Arterial
13040569	27844105	35090925	2132-05-11 05:00:00	100	Fingerstick	Capillary
13040569	27844105	35090925	2132-05-11 06:00:00	97	Fingerstick	Capillary
13040569	27844105	35090925	2132-05-11 08:00:00	79	Fingerstick	Capillary
13040569	27844105	35090925	2132-05-11 08:18:00	86	Lab	Arterial
13040569	27844105	35090925	2132-05-11 09:00:00	97	Fingerstick	Capillary
13040569	27844105	35090925	2132-05-11 09:15:00	98	Lab	Arterial
13040569	27844105	35090925	2132-05-11 12:50:00	122	Lab	Mixed venous
13040569	27844105	35090925	2132-05-11 15:43:00	121	Serum	Venous serum
13040569	27844105	35090925	2132-05-11 22:00:00	122	Fingerstick	Capillary
13040569	27844105	35090925	2132-05-12 02:25:00	132	Lab	Arterial
13040569	27844105	35090925	2132-05-12 12:00:00	142	Fingerstick	Capillary
13040569	27844105	35090925	2132-05-12 13:31:00	155	Serum	Venous serum
13040569	27844105	35090925	2132-05-12 17:00:00	138	Fingerstick	Capillary
13117706	29645219	34434926	2146-07-30 12:30:00	106	Lab	Arterial
13117706	29645219	34434926	2146-07-30 13:23:00	85	Lab	Arterial
13117706	29645219	34434926	2146-07-30 14:30:00	142	Lab	Arterial
13117706	29645219	34434926	2146-07-30 15:40:00	209	Lab	Arterial
13117706	29645219	34434926	2146-07-30 16:31:00	213	Lab	Arterial
13117706	29645219	34434926	2146-07-30 17:37:00	193	Lab	Arterial
13117706	29645219	34434926	2146-07-30 18:34:00	139	Lab	Arterial
13117706	29645219	34434926	2146-07-30 20:15:00	71	Fingerstick	Capillary
13117706	29645219	34434926	2146-07-30 21:00:00	75	Fingerstick	Capillary
13117706	29645219	34434926	2146-07-31	79	Fingerstick	Capillary
13117706	29645219	34434926	2146-07-31 01:22:00	116	Serum	Venous serum
13117706	29645219	34434926	2146-07-31 05:01:00	105	Fingerstick	Capillary
13117706	29645219	34434926	2146-07-31 07:21:00	100	Serum	Venous serum
13117706	29645219	34434926	2146-07-31 12:42:00	97	Lab	Arterial
13117706	29645219	34434926	2146-07-31 18:02:00	125	Lab	Arterial
13117706	29645219	34434926	2146-07-31 21:08:00	127	Serum	Venous serum
13117706	29645219	34434926	2146-08-01 01:43:00	145	Serum	Venous serum
13117706	29645219	34434926	2146-08-01 07:00:00	83	Fingerstick	Capillary
13117706	29645219	34434926	2146-08-01 11:42:00	102	Fingerstick	Capillary
13117706	29645219	34434926	2146-08-01 17:52:00	124	Lab	Arterial
13117706	29645219	34434926	2146-08-02 01:00:00	138	Fingerstick	Capillary
13117706	29645219	34434926	2146-08-02 02:55:00	133	Serum	Venous serum
13117706	29645219	34434926	2146-08-02 05:40:00	114	Fingerstick	Capillary
13117706	29645219	34434926	2146-08-02 08:45:00	119	Fingerstick	Capillary
13117706	29645219	34434926	2146-08-02 11:31:00	130	Lab	Arterial
13125051	25519392	32749069	2137-02-15 22:33:00	85	Lab	Arterial
13125051	25519392	32749069	2137-02-16 00:41:00	127	Lab	Arterial
13125051	25519392	32749069	2137-02-16 01:53:00	145	Lab	Arterial
13125051	25519392	32749069	2137-02-16 03:02:00	147	Lab	Arterial
13125051	25519392	32749069	2137-02-16 03:50:00	172	Lab	Arterial
13125051	25519392	32749069	2137-02-16 04:50:00	219	Lab	Arterial
13125051	25519392	32749069	2137-02-16 05:24:00	223	Lab	Arterial
13125051	25519392	32749069	2137-02-16 05:58:00	211	Lab	Arterial
13125051	25519392	32749069	2137-02-16 06:53:00	198	Lab
13125051	25519392	32749069	2137-02-16 07:53:00	195	Lab	Arterial
13125051	25519392	32749069	2137-02-16 09:17:00	191	Lab	Arterial
13125051	25519392	32749069	2137-02-16 10:01:00	212	Serum	Venous serum
13125051	25519392	32749069	2137-02-16 10:20:00	190	Lab	Arterial
13125051	25519392	32749069	2137-02-16 12:15:00	192	Lab	Arterial
13125051	25519392	32749069	2137-02-16 13:30:00	243	Fingerstick	Capillary
13125051	25519392	32749069	2137-02-16 13:55:00	219	Serum	Venous serum
13125051	25519392	32749069	2137-02-16 14:14:00	207	Lab	Arterial
13125051	25519392	32749069	2137-02-16 15:00:00	265	Fingerstick	Capillary
13125051	25519392	32749069	2137-02-16 16:00:00	207	Fingerstick	Capillary
13125051	25519392	32749069	2137-02-16 17:32:00	174	Lab	Arterial
13125051	25519392	32749069	2137-02-16 18:00:00	199	Fingerstick	Capillary
13125051	25519392	32749069	2137-02-16 19:00:00	195	Fingerstick	Capillary
13125051	25519392	32749069	2137-02-16 20:00:00	195	Fingerstick	Capillary
13125051	25519392	32749069	2137-02-16 21:32:00	143	Lab	Arterial
[truncated: 5,473 more rows]

## Sheet: Table S2
TABLE S2 | Patient demographics, baseline characteristics, and clinical outcomes.
subject_id	hadm_id	stay_id	%CV group	ICU LOS (d)	Vital status at ICU discharge	Hospital LOS (d)	Vital status at hospital discharge	Age (yr)	Age group	Sex	Race	BMI (kg/m2)	BMI category	Smoking history	Alcohol consumption	Charlson Comorbidity Index score	APACHE II score	CPB/ECMO	3-day average glucose (mg/dL)	3-day median glucose (mg/dL)	3-day postoperative glucose %CV	Heart rate (bpm)	Blood Na+ (mmol/L)	PLT (K/μL)	Sepsis	Diabetes	Hyperlipidemia	Hypertension	Use of insulin within 3 days after surgery	Use of glucocorticoids within 3 days after surgery	AKI occurrence	RRT initiation
10015186	23922627	32286205	Low	9.63648	Alive	17.5312	Alive	79	≥ 65 yr	Female	Other/unknown	40.7238	Overweight/obese	Yes	No	5	21	Yes	136.448	132	26.312	80	142	88	No	No	No	Yes	Yes	No	Occurrence within 7 days after sugery	Not initiated
10074969	28058072	33981602	Low	1.87282	Alive	4.89097	Alive	58	< 65 yr	Male	Hispanic/Latino	35.8478	Overweight/obese	No	No	2	15	Yes	137.458	128	26.3858	84	140	143	No	No	Yes	Yes	Yes	No	Occurrence within 7 days after sugery	Not initiated
10120925	23567084	39480239	Low	5.30575	Alive	10.2861	Alive	64	< 65 yr	Female	Caucasian	24.4245	Normal	No	No	9	27	Yes	136.846	131.5	24.5608	66	139	133	No	No	No	Yes	Yes	Yes	Occurrence within 7 days after sugery	Not initiated
10168636	22403677	38934988	Low	6.27868	Alive	7.38958	Alive	68	≥ 65 yr	Male	Other/unknown	24.1638	Normal	No	No	5	11	Yes	119.615	118	15.5834	64	138	111	No	No	No	Yes	Yes	No	No AKI occurrence within 7 days after sugery	Not initiated
10185829	22742058	37144361	Low	4.89856	Alive	6.63958	Alive	67	≥ 65 yr	Male	Caucasian	26.1224	Overweight/obese	Yes	No	4	23	Yes	110.278	105	19.6633	73	140	194	Yes	No	No	Yes	Yes	No	Occurrence within 7 days after sugery	Not initiated
10189736	27717025	39615527	Low	8.40966	Alive	18.509	Alive	72	≥ 65 yr	Male	Caucasian	30.1162	Overweight/obese	Yes	No	5	32	Yes	134.957	126	24.6034	86	143	63	No	No	Yes	Yes	Yes	No	Occurrence within 7 days after sugery	Initiated after ICU admission
10365597	21624756	32978107	Low	1.19104	Alive	4.16528	Alive	44	< 65 yr	Male	Other/unknown	36.1592	Overweight/obese	Yes	No	1	13	Yes	134.619	128	22.6504	85	136	175	Yes	No	Yes	Yes	Yes	No	Occurrence within 7 days after sugery	Not initiated
10375224	26067174	37366032	Low	2.00399	Alive	7.15208	Alive	58	< 65 yr	Male	Caucasian	23.7228	Normal	Yes	No	2	16	Yes	123.792	123	17.8959	77	138	146	No	No	Yes	Yes	Yes	No	Occurrence within 7 days after sugery	Not initiated
10397277	20053627	34996407	Low	3.96826	Alive	9.40764	Alive	75	≥ 65 yr	Male	Caucasian	25.3934	Overweight/obese	No	No	5	20	Yes	115.593	116	18.1819	54	139	79	Yes	No	Yes	Yes	Yes	No	Occurrence within 7 days after sugery	Not initiated
10400895	21029062	34036291	Low	12.0561	Alive	17.2646	Alive	78	≥ 65 yr	Male	Caucasian	27.1809	Overweight/obese	No	No	5	26	Yes	115.614	109.5	27.0664	70	140	67	Yes	No	No	No	Yes	No	Occurrence within 7 days after sugery	Not initiated
10402177	28069012	31403219	Low	3.08267	Alive	18.4924	Alive	78	≥ 65 yr	Male	Caucasian	25.9787	Overweight/obese	Yes	No	8	18	Yes	126.212	115	29.4198	85	140	89	No	No	Yes	Yes	Yes	No	Occurrence within 7 days after sugery	Not initiated
10546885	25213587	35947626	Low	13.101	Alive	19.9979	Alive	64	< 65 yr	Male	Other/unknown	40.3989	Overweight/obese	No	No	6	19	Yes	132.469	126	20.7327	100	149	179	Yes	Yes	No	Yes	Yes	No	Occurrence within 7 days after sugery	Initiated after ICU admission
10583763	24320098	39148901	High	2.5427	Alive	7.53333	Alive	82	≥ 65 yr	Female	Caucasian	26.3702	Overweight/obese	Yes	No	5	17	Yes	109.471	114	36.026	80	134	164	Yes	No	No	Yes	Yes	No	Occurrence within 7 days after sugery	Not initiated
10600153	28179068	30443314	Low	14.3535	Alive	25.2278	Alive	48	< 65 yr	Male	Caucasian	37.2214	Overweight/obese	No	Yes	1	17	No	130.7	126	21.7003	80	148	110	Yes	No	No	No	Yes	No	Occurrence within 7 days after sugery	Initiated after ICU admission
10666050	25263674	30684338	Low	5.40103	Alive	8.30903	Alive	61	< 65 yr	Male	Caucasian	30.8642	Overweight/obese	No	No	3	26	Yes	135.237	132.5	12.107	88	143	117	Yes	No	No	Yes	Yes	No	Occurrence within 7 days after sugery	Not initiated
10697292	21354951	31266580	High	1.12679	Alive	5.17639	Alive	62	< 65 yr	Male	Hispanic/Latino	25.1429	Overweight/obese	Yes	No	3	12	Yes	136.048	127	30.0885	78	139	144	No	No	Yes	Yes	Yes	No	Occurrence within 7 days after sugery	Not initiated
10781726	29776228	36430063	Low	0.924792	Alive	7.03889	Alive	46	< 65 yr	Male	Asian	28.3675	Overweight/obese	No	No	1	23	Yes	135.571	133.5	19.956	82	143	121	No	No	No	Yes	Yes	No	No AKI occurrence within 7 days after sugery	Not initiated
10950332	22132542	30864813	Low	8.48068	Alive	11.3667	Alive	60	< 65 yr	Male	Other/unknown	40.0949	Overweight/obese	No	No	7	20	Yes	128.23	120.5	27.92	90	142	140	Yes	No	Yes	Yes	Yes	No	Occurrence within 7 days after sugery	Not initiated
11180969	23777401	37532998	Low	2.89848	Alive	6.84792	Alive	67	≥ 65 yr	Male	Other/unknown	23.0864	Normal	No	No	3	14	Yes	137.964	124.5	24.5733	80	141	106	No	No	No	Yes	Yes	No	No AKI occurrence within 7 days after sugery	Not initiated
11190313	20326661	37476598	Low	1.69388	Alive	9.71181	Alive	35	< 65 yr	Male	Other/unknown	42.449	Overweight/obese	No	No	3	13	Yes	126.6	126	10.9853	64	134	271	No	Yes	Yes	Yes	Yes	No	Occurrence within 7 days after sugery	Not initiated
11241014	29878566	30917285	Low	5.55256	Alive	15.4569	Alive	62	< 65 yr	Male	Caucasian	32.2531	Overweight/obese	No	No	3	19	Yes	120.562	114.5	20.6085	97	144	88	Yes	No	No	No	Yes	No	Occurrence within 7 days after sugery	Not initiated
11285576	23569552	30774146	Low	6.66279	Alive	19.9	Alive	64	< 65 yr	Male	Black	37.0939	Overweight/obese	Yes	No	4	28	Yes	127.657	120.5	23.9313	90	144	82	Yes	No	No	No	Yes	No	Occurrence within 7 days after sugery	Not initiated
11298819	27396111	39945211	Low	6.26003	Alive	11.1069	Alive	67	≥ 65 yr	Female	Caucasian	35.756	Overweight/obese	Yes	No	4	26	Yes	117.333	112	25.0459	146	138	105	Yes	No	No	No	Yes	No	Occurrence within 7 days after sugery	Not initiated
11371345	27611198	36675940	Low	6.01909	Alive	13.8201	Alive	79	≥ 65 yr	Male	Caucasian	34.123	Overweight/obese	No	No	5	26	Yes	134.481	131.5	24.8134	85	136	143	No	Yes	Yes	Yes	Yes	No	Occurrence within 7 days after sugery	Not initiated
11402871	21211791	31378067	Low	1.58659	Alive	4.72431	Alive	65	≥ 65 yr	Male	Caucasian	28.2477	Overweight/obese	No	No	3	29	Yes	126.8	130	13.6863	80	141	191	Yes	No	Yes	Yes	Yes	No	Occurrence within 7 days after sugery	Not initiated
11494248	26258778	33397329	High	2.26701	Alive	14.0826	Alive	65	≥ 65 yr	Female	Caucasian	23.3887	Normal	No	No	3	17	No	148.464	134.5	52.799	84	135	120	Yes	No	Yes	No	Yes	Yes	Occurrence within 7 days after sugery	Not initiated
11688831	22520065	31109422	High	2.41753	Dead	2.41875	Dead	67	≥ 65 yr	Male	Other/unknown	50.2146	Overweight/obese	Yes	No	4	33	Yes	125.468	116	34.9333	100	150	167	Yes	No	Yes	Yes	Yes	Yes	Occurrence within 7 days after sugery	Initiated after ICU admission
11708826	22311989	35090638	Low	20.3171	Alive	23.8194	Dead	58	< 65 yr	Male	Caucasian	29.9616	Overweight/obese	No	No	2	23	Yes	127.518	122.5	21.9123	74	142	21	Yes	No	Yes	Yes	Yes	No	Occurrence within 7 days after sugery	Initiated after ICU admission
11848783	28375942	37506853	Low	4.57366	Alive	9.57361	Alive	77	≥ 65 yr	Female	Caucasian	21.0938	Normal	No	No	6	18	Yes	130	124	24.5139	82	139	121	No	No	No	Yes	Yes	No	Occurrence within 7 days after sugery	Not initiated
11866441	22328710	35546289	Low	22.6334	Alive	29.6868	Alive	52	< 65 yr	Male	Other/unknown	37.037	Overweight/obese	Yes	Yes	4	18	Yes	130.72	130	13.251	74	141	156	Yes	No	No	Yes	Yes	No	Occurrence within 7 days after sugery	Not initiated
11903502	22784699	34783732	Low	11.7685	Dead	11.7694	Dead	54	< 65 yr	Male	Caucasian	36.7285	Overweight/obese	Yes	No	3	18	Yes	127.762	127.5	15.791	120	142	48	Yes	No	No	Yes	Yes	No	Occurrence within 7 days after sugery	Initiated after ICU admission
11917664	27344800	37501394	High	23.4218	Alive	23.4224	Alive	84	≥ 65 yr	Male	Caucasian	23.0874	Normal	No	No	8	21	Yes	140.016	126	35.0309	78	139	106	Yes	No	No	Yes	Yes	No	Occurrence within 7 days after sugery	Not initiated
11945171	27143484	37959759	Low	11.6889	Alive	14.3076	Alive	41	< 65 yr	Male	Hispanic/Latino	32.2544	Overweight/obese	No	No	1	22	Yes	115.034	116	13.2051	69	144	220	Yes	No	No	Yes	Yes	No	Occurrence within 7 days after sugery	Not initiated
12017337	28043707	39231601	Low	2.38329	Alive	6.39375	Alive	74	≥ 65 yr	Male	Caucasian	29.8606	Overweight/obese	Yes	No	4	14	Yes	140.429	142	20.1522	83	136	91	No	No	Yes	Yes	Yes	No	Occurrence within 7 days after sugery	Not initiated
12052751	29616827	32209816	Low	0.963889	Alive	10.0021	Alive	70	≥ 65 yr	Female	Caucasian	30.0781	Overweight/obese	No	No	4	15	Yes	138.667	144	20.6932	67	139	51	No	No	No	Yes	Yes	No	Occurrence within 7 days after sugery	Not initiated
12074592	22957559	35362807	Low	3.85817	Alive	7.97153	Alive	70	≥ 65 yr	Male	Black	29.9196	Overweight/obese	No	No	6	24	Yes	130.838	131	23.9194	89	138	110	Yes	No	Yes	Yes	Yes	No	Occurrence within 7 days after sugery	Initiated after ICU admission
12089474	28256212	38574054	Low	30.5799	Alive	36.4194	Alive	39	< 65 yr	Male	Other/unknown	41.1173	Overweight/obese	No	No	3	16	Yes	124.345	117	24.2718	90	140	121	Yes	No	No	Yes	Yes	No	Occurrence within 7 days after sugery	Initiated after ICU admission
12110689	29639428	31192633	Low	3.26571	Alive	12.0292	Alive	82	≥ 65 yr	Male	Caucasian	26.5888	Overweight/obese	No	No	5	20	Yes	119.489	114	21.2857	92	142	112	Yes	No	No	Yes	Yes	No	Occurrence within 7 days after sugery	Not initiated
12131616	22377784	39217588	Low	30.5097	Dead	30.5222	Dead	25	< 65 yr	Male	Other/unknown	19.3772	Normal	No	No	5	24	Yes	115.643	107	25.3842	85	140	115	Yes	No	No	Yes	Yes	No	Dialysis-dependent	Dialysis-dependent
12218072	23130152	39420368	Low	1.99051	Alive	5.99861	Alive	64	< 65 yr	Male	Caucasian	26.8745	Overweight/obese	Yes	Yes	3	14	Yes	148.583	144	17.7931	80	139	93	Yes	No	Yes	Yes	Yes	No	Occurrence within 7 days after sugery	Not initiated
12274722	24666487	33493724	High	3.68642	Dead	3.68958	Dead	88	≥ 65 yr	Female	Caucasian	20.3428	Normal	No	No	7	25	Yes	126.023	122	31.7793	68	144	87	Yes	No	Yes	Yes	Yes	No	Occurrence within 7 days after sugery	Initiated after ICU admission
12350752	26659040	33428929	Low	10.1184	Alive	14.2736	Alive	77	≥ 65 yr	Male	Caucasian	29.3524	Overweight/obese	No	No	7	14	Yes	133.519	123	27.5619	83	141	114	Yes	Yes	Yes	Yes	Yes	Yes	Occurrence within 7 days after sugery	Not initiated
12355193	20522773	34741085	Low	1.11487	Alive	4.31944	Alive	41	< 65 yr	Male	Asian	24.0493	Normal	No	No	1	10	Yes	123.562	121.5	13.6769	79	141	91	Yes	No	No	Yes	Yes	No	No AKI occurrence within 7 days after sugery	Not initiated
12424546	29472292	38132467	Low	5.8099	Alive	6.90556	Alive	73	≥ 65 yr	Female	Caucasian	22.5827	Normal	No	No	4	17	Yes	131.783	135	23.1218	80	143	213	Yes	No	No	Yes	Yes	Yes	Occurrence within 7 days after sugery	Not initiated
12538829	21994403	38499600	High	14.1522	Dead	14.1535	Dead	34	< 65 yr	Female	Other/unknown	26.635	Overweight/obese	No	No	2	17	Yes	133.206	133	30.0909	82	144	220	Yes	No	No	No	Yes	No	Occurrence within 7 days after sugery	Initiated after ICU admission
12681365	28201794	31285451	Low	25.2108	Alive	25.2164	Alive	75	≥ 65 yr	Female	Caucasian	17.1875	Normal	Yes	No	8	25	Yes	110.028	103.5	26.711	80	137	183	Yes	Yes	No	Yes	Yes	Yes	Occurrence within 7 days after sugery	Not initiated
12682940	20481682	34388073	Low	4.28718	Alive	8.9625	Alive	78	≥ 65 yr	Male	Caucasian	30.0408	Overweight/obese	No	No	6	26	Yes	124.343	127	23.9225	81	141	84	No	No	Yes	Yes	Yes	No	Occurrence within 7 days after sugery	Not initiated
12690798	29851457	31190285	Low	17.0204	Alive	24.0931	Alive	68	≥ 65 yr	Male	Caucasian	37.2361	Overweight/obese	No	No	10	24	Yes	137.185	128.5	28.0901	80	139	143	Yes	Yes	Yes	Yes	Yes	No	Occurrence within 7 days after sugery	Initiated after ICU admission
12788432	20548258	36315163	Low	4.07284	Alive	4.91319	Alive	55	< 65 yr	Male	Caucasian	25.7187	Overweight/obese	No	No	2	19	Yes	110.333	111	23.7106	85	144	133	Yes	No	No	Yes	Yes	No	Occurrence within 7 days after sugery	Not initiated
12852693	26052400	33691975	Low	1.77168	Alive	4.77708	Alive	58	< 65 yr	Male	Other/unknown	28.0497	Overweight/obese	No	No	2	14	Yes	139.4	144	16.6462	82	137	250	No	No	Yes	Yes	Yes	No	Occurrence within 7 days after sugery	Not initiated
12954985	20647829	31553172	Low	1.82672	Alive	15.8896	Alive	64	< 65 yr	Female	Caucasian	26.3465	Overweight/obese	Yes	No	4	26	Yes	136.889	135.5	20.4927	88	138	171	No	Yes	No	Yes	Yes	No	Occurrence within 7 days after sugery	Not initiated
12957312	22085326	35484147	Low	1.93338	Alive	4.87083	Alive	65	≥ 65 yr	Female	Caucasian	18.351	Normal	No	No	3	31	Yes	121.286	118	18.1114	78	141	249	No	No	No	No	Yes	No	No AKI occurrence within 7 days after sugery	Not initiated
12978079	24798541	36806655	Low	4.95296	Alive	6.80556	Alive	69	≥ 65 yr	Male	Caucasian	24.1221	Normal	No	No	3	13	Yes	142.76	148	20.582	87	139	85	Yes	No	No	No	Yes	No	Occurrence within 7 days after sugery	Not initiated
13040569	27844105	35090925	High	2.08747	Alive	5.10208	Alive	47	< 65 yr	Male	Other/unknown	25.6801	Overweight/obese	No	No	2	18	Yes	131.462	124.5	34.6851	80	139	124	Yes	No	No	No	Yes	No	Occurrence within 7 days after sugery	Not initiated
13117706	29645219	34434926	High	6.31426	Alive	49.5326	Alive	58	< 65 yr	Male	Hispanic/Latino	25.6874	Overweight/obese	Yes	No	6	17	Yes	122.8	119	30.7781	56	142	55	No	No	No	Yes	Yes	Yes	Dialysis-dependent	Dialysis-dependent
13125051	25519392	32749069	High	55.7202	Alive	55.723	Alive	74	≥ 65 yr	Female	Other/unknown	32.8614	Overweight/obese	No	No	12	23	Yes	147.94	141.5	35.5806	90	146	85	Yes	Yes	No	Yes	Yes	No	Occurrence within 7 days after sugery	Initiated after ICU admission
13139980	24717466	32539976	Low	1.82296	Alive	4.81458	Alive	66	≥ 65 yr	Female	Hispanic/Latino	27.6361	Overweight/obese	Yes	No	5	17	Yes	136.1	133	21.2643	85	143	137	Yes	Yes	Yes	Yes	Yes	No	Occurrence within 7 days after sugery	Not initiated
13142470	25350210	31464353	Low	4.94355	Alive	7.85625	Alive	60	< 65 yr	Male	Hispanic/Latino	28.3447	Overweight/obese	No	No	2	15	Yes	136.406	132.5	24.3049	80	140	72	No	No	Yes	Yes	Yes	No	Occurrence within 7 days after sugery	Not initiated
13321760	26162164	36013247	High	9.907	Alive	19.7771	Alive	81	≥ 65 yr	Female	Black	26.5625	Overweight/obese	Yes	No	5	18	Yes	133.85	129.5	34.073	92	146	153	No	No	No	Yes	Yes	No	Occurrence within 7 days after sugery	Not initiated
13401124	26083869	38547226	Low	1.04654	Alive	13.0271	Alive	55	< 65 yr	Male	Caucasian	20.9162	Normal	Yes	No	3	17	Yes	113.375	110.5	22.1103	75	139	203	Yes	No	Yes	No	Yes	No	No AKI occurrence within 7 days after sugery	Not initiated
13424868	25704446	37183067	High	1.33777	Alive	8.30278	Alive	58	< 65 yr	Male	Caucasian	27.7489	Overweight/obese	Yes	No	2	15	Yes	146	137	30.4821	85	140	103	No	No	No	Yes	Yes	No	Occurrence within 7 days after sugery	Not initiated
13437781	28075171	30270483	High	0.558657	Dead	11.2361	Dead	81	≥ 65 yr	Female	Caucasian	25.4543	Overweight/obese	Yes	No	5	26	No	192.833	151	49.4666	80	136	256	Yes	No	No	No	No	No	Occurrence within 7 days after sugery	Not initiated
13542526	29780033	37750349	High	9.88275	Alive	18.0375	Alive	75	≥ 65 yr	Female	Other/unknown	29.0533	Overweight/obese	No	No	5	26	Yes	142.627	129	32.219	86	142	48	No	Yes	Yes	Yes	Yes	No	Occurrence within 7 days after sugery	Not initiated
13554392	28819606	34598492	High	26.4652	Alive	26.4791	Alive	79	≥ 65 yr	Female	Caucasian	23.642	Normal	No	No	7	27	Yes	147.616	126	45.8581	121	155	51	Yes	No	Yes	Yes	Yes	No	Occurrence within 7 days after sugery	Initiated after ICU admission
13710649	20805775	39703053	High	3.536	Alive	6.43056	Alive	53	< 65 yr	Male	Caucasian	38.1319	Overweight/obese	No	Yes	3	20	Yes	137.409	113.5	39.0241	70	144	106	No	No	Yes	Yes	Yes	No	Occurrence within 7 days after sugery	Not initiated
13727153	20778724	35761669	Low	1.51346	Alive	15.4375	Dead	64	< 65 yr	Male	Asian	24.5675	Normal	No	No	9	20	Yes	114.938	118	19.7187	88	141	137	No	No	Yes	Yes	Yes	No	Dialysis-dependent	Dialysis-dependent
13733457	27095457	34181283	Low	1.8327	Alive	4.74653	Alive	32	< 65 yr	Male	Caucasian	27.1432	Overweight/obese	No	Yes	1	24	Yes	113.062	116	15.1842	75	135	166	Yes	No	No	No	Yes	No	Occurrence within 7 days after sugery	Not initiated
13749573	24365302	32555218	Low	3.62065	Alive	5.69097	Alive	57	< 65 yr	Male	Caucasian	27.3982	Overweight/obese	No	No	2	7	Yes	126.458	114.5	24.9106	86	143	173	Yes	No	Yes	Yes	Yes	No	Occurrence within 7 days after sugery	Not initiated
13750474	20882893	39359159	High	2.40537	Dead	2.56181	Dead	73	≥ 65 yr	Male	Other/unknown	30.3719	Overweight/obese	No	No	4	34	Yes	148.945	135	50.309	95	144	35	Yes	No	Yes	Yes	Yes	No	Occurrence within 7 days after sugery	Initiated after ICU admission
13808136	26406341	31981888	Low	20.8084	Alive	26.9799	Alive	82	≥ 65 yr	Female	Caucasian	20.3244	Normal	Yes	No	6	33	Yes	119.444	118.5	18.9306	87	140	159	Yes	No	No	Yes	Yes	No	Occurrence within 7 days after sugery	Not initiated
13916274	24876343	31170587	Low	7.14454	Alive	10.1931	Alive	41	< 65 yr	Female	Hispanic/Latino	29.4076	Overweight/obese	No	No	2	8	No	126.235	120	24.2071	78	144	116	Yes	No	No	Yes	Yes	No	Occurrence within 7 days after sugery	Not initiated
13981115	26708939	30013315	Low	7.92534	Alive	11.0674	Alive	51	< 65 yr	Male	Other/unknown	25.5937	Overweight/obese	No	No	3	12	Yes	149.062	152	27.3658	73	146	93	No	No	Yes	Yes	Yes	No	Occurrence within 7 days after sugery	Not initiated
14033137	29618447	36674699	Low	4.21356	Alive	13.2007	Alive	38	< 65 yr	Male	Other/unknown	22.7204	Normal	Yes	No	2	12	Yes	121.467	115	27.7395	57	141	104	Yes	No	No	Yes	Yes	No	Occurrence within 7 days after sugery	Not initiated
14068632	20933845	38126388	Low	3.48316	Alive	5.71042	Alive	64	< 65 yr	Male	Caucasian	33.5539	Overweight/obese	Yes	No	3	12	Yes	180.032	184	20.4608	80	143	114	Yes	No	No	Yes	Yes	No	Occurrence within 7 days after sugery	Not initiated
14112944	28209751	36240428	Low	6.59056	Alive	8.61181	Alive	89	≥ 65 yr	Male	Caucasian	27.6817	Overweight/obese	No	No	7	20	Yes	119.921	123	17.7861	75	135	59	Yes	No	No	Yes	Yes	No	Occurrence within 7 days after sugery	Not initiated
14118703	27365257	35120939	Low	2.51083	Alive	8.90556	Alive	78	≥ 65 yr	Male	Other/unknown	28.7211	Overweight/obese	No	No	4	19	Yes	151.958	143	25.0019	79	133	66	No	No	Yes	Yes	Yes	No	Occurrence within 7 days after sugery	Not initiated
14225312	21516850	35944006	Low	2.06457	Alive	4.35486	Alive	62	< 65 yr	Male	Caucasian	33.0783	Overweight/obese	Yes	Yes	3	13	Yes	131.865	124	27.9964	95	144	92	Yes	No	Yes	Yes	Yes	No	Occurrence within 7 days after sugery	Not initiated
14225617	23188184	39816420	Low	3.60428	Alive	8.98056	Alive	70	≥ 65 yr	Male	Caucasian	24.6914	Normal	Yes	No	4	17	Yes	130.45	122.5	23.2118	80	143	81	Yes	No	Yes	Yes	Yes	No	Occurrence within 7 days after sugery	Not initiated
14273179	20180334	33866890	Low	2.24168	Alive	15.4153	Alive	50	< 65 yr	Female	Black	17.301	Normal	No	No	2	11	Yes	134.111	133	24.4537	88	139	94	Yes	No	No	Yes	Yes	No	Occurrence within 7 days after sugery	Not initiated
14295895	26580578	38109814	High	2.85845	Alive	6.79583	Alive	67	≥ 65 yr	Male	Other/unknown	26.8787	Overweight/obese	Yes	No	3	17	Yes	134.471	119	55.8388	79	142	207	Yes	No	No	Yes	Yes	No	Occurrence within 7 days after sugery	Not initiated
14329134	21036682	38965907	Low	3.5475	Alive	13.8743	Alive	71	≥ 65 yr	Female	Caucasian	21.708	Normal	No	No	4	18	Yes	130.778	127.5	14.0789	80	142	27	No	No	Yes	No	Yes	No	Occurrence within 7 days after sugery	Not initiated
14353753	28959343	34466833	Low	1.17951	Alive	8.04722	Alive	41	< 65 yr	Male	Other/unknown	28.7347	Overweight/obese	No	No	2	10	Yes	114.875	107.5	17.3064	88	139	103	No	No	No	Yes	Yes	No	No AKI occurrence within 7 days after sugery	Not initiated
14357464	22433811	32840723	High	1.79525	Dead	1.79583	Dead	85	≥ 65 yr	Male	Other/unknown	23.8884	Normal	No	No	5	19	Yes	135.457	127	34.0196	87	149	113	No	No	No	Yes	Yes	No	Occurrence within 7 days after sugery	Not initiated
14534699	28038972	37097825	Low	11.9706	Alive	16.1062	Alive	80	≥ 65 yr	Male	Other/unknown	25.464	Overweight/obese	No	No	4	28	Yes	124.568	124	20.1385	88	143	195	Yes	No	No	Yes	Yes	No	Occurrence within 7 days after sugery	Not initiated
14672929	22523201	34292256	High	2.17998	Dead	2.18125	Dead	52	< 65 yr	Male	Black	31.2461	Overweight/obese	No	No	4	18	Yes	161.615	153	35.5743	74	138	154	Yes	No	No	Yes	Yes	No	Dialysis-dependent	Dialysis-dependent
14775533	27728355	36115756	High	15.0644	Alive	16.2382	Alive	83	≥ 65 yr	Male	Hispanic/Latino	24.2215	Normal	No	No	6	18	Yes	139.048	117.5	42.4462	113	149	84	Yes	No	No	Yes	Yes	No	Occurrence within 7 days after sugery	Not initiated
14790594	24549774	36221442	Low	6.77103	Alive	10.2965	Alive	92	≥ 65 yr	Male	Caucasian	22.8395	Normal	No	No	8	22	Yes	121.743	123	15.3287	75	147	83	Yes	No	Yes	Yes	Yes	No	Occurrence within 7 days after sugery	Not initiated
14871202	25269531	36707719	High	7.63273	Dead	7.63403	Dead	84	≥ 65 yr	Female	Other/unknown	22.4444	Normal	No	No	7	24	Yes	136.429	128	30.7547	86	142	154	Yes	No	Yes	Yes	Yes	No	Occurrence within 7 days after sugery	Not initiated
14873885	27412362	33349310	Low	4.5509	Alive	11.9167	Alive	79	≥ 65 yr	Male	Other/unknown	25.6165	Overweight/obese	No	No	8	20	Yes	127.389	128.5	19.1975	80	144	83	Yes	No	No	Yes	Yes	No	Occurrence within 7 days after sugery	Not initiated
14890100	24216473	39978664	Low	6.483	Alive	9.43264	Alive	46	< 65 yr	Male	Black	26.5892	Overweight/obese	No	No	1	16	Yes	120.383	120	18.456	88	143	107	Yes	No	No	Yes	Yes	No	Occurrence within 7 days after sugery	Not initiated
14930700	22430738	31262871	Low	26.717	Alive	28.7576	Alive	38	< 65 yr	Male	Other/unknown	45.6055	Overweight/obese	No	No	4	15	Yes	118.256	118	17.3322	89	143	189	Yes	No	No	Yes	Yes	No	Occurrence within 7 days after sugery	Not initiated
14932261	27843132	32355915	Low	3.0814	Alive	10.5896	Alive	70	≥ 65 yr	Male	Caucasian	26.9714	Overweight/obese	Yes	No	5	20	Yes	127.333	126.5	16.3184	76	138	134	No	No	Yes	Yes	Yes	No	Occurrence within 7 days after sugery	Not initiated
15004599	25376716	35278844	High	5.29705	Alive	8.49028	Alive	64	< 65 yr	Female	Other/unknown	25.5102	Overweight/obese	Yes	No	4	20	Yes	134.943	130	32.0337	84	139	123	Yes	No	Yes	No	Yes	No	Occurrence within 7 days after sugery	Not initiated
15062911	28321065	33682028	High	28.6805	Alive	32.0243	Alive	58	< 65 yr	Male	Other/unknown	25.0593	Overweight/obese	No	No	4	24	Yes	153.881	138	36.6213	70	146	252	Yes	No	No	Yes	Yes	No	Occurrence within 7 days after sugery	Initiated after ICU admission
15065072	24121908	38679411	Low	2.51854	Alive	4.70833	Alive	61	< 65 yr	Male	Caucasian	27.3523	Overweight/obese	No	No	3	13	Yes	113.341	110	25.7499	77	137	110	Yes	No	No	Yes	Yes	No	Occurrence within 7 days after sugery	Not initiated
15344891	27408595	31773980	Low	26.1597	Dead	26.3069	Dead	80	≥ 65 yr	Female	Other/unknown	30.4966	Overweight/obese	No	No	7	26	Yes	132.483	130	22.4347	60	139	51	Yes	No	No	Yes	Yes	No	Occurrence within 7 days after sugery	Initiated after ICU admission
15357196	22029552	35862767	High	20.9843	Dead	20.9861	Dead	56	< 65 yr	Male	Other/unknown	26.3465	Overweight/obese	No	No	2	24	Yes	138.723	126	32.5005	110	151	227	Yes	No	No	No	Yes	No	Occurrence within 7 days after sugery	Not initiated
15444422	25912825	38113970	High	2.23919	Alive	6.51389	Alive	77	≥ 65 yr	Female	Caucasian	21.7181	Normal	No	No	4	19	Yes	138.654	129.5	32.1382	80	141	79	No	No	Yes	Yes	Yes	No	Occurrence within 7 days after sugery	Not initiated
15474831	21027115	38402911	High	3.93265	Dead	3.93611	Dead	77	≥ 65 yr	Female	Other/unknown	33.7149	Overweight/obese	No	No	6	32	Yes	123.25	111.5	33.6417	98	143	136	Yes	No	No	No	Yes	No	Occurrence within 7 days after sugery	Initiated after ICU admission
15530538	21057134	39986775	Low	11.0277	Alive	15.8979	Alive	66	≥ 65 yr	Female	Caucasian	27.9155	Overweight/obese	Yes	No	4	26	Yes	115.294	106.5	24.5616	78	143	144	Yes	No	No	Yes	Yes	No	Occurrence within 7 days after sugery	Not initiated
15537363	21791821	38031223	High	28.921	Dead	28.9222	Dead	84	≥ 65 yr	Female	Other/unknown	21.1206	Normal	Yes	No	6	22	Yes	157.182	144	45.9495	95	141	126	Yes	No	Yes	No	Yes	Yes	Occurrence within 7 days after sugery	Not initiated
15583708	24872171	33979759	Low	6.7053	Alive	11.9576	Alive	63	< 65 yr	Male	Caucasian	33.7424	Overweight/obese	No	No	6	14	Yes	128.567	123.5	19.03	87	139	154	Yes	No	Yes	Yes	Yes	No	Occurrence within 7 days after sugery	Not initiated
15585275	28374725	34069481	Low	2.85146	Dead	2.85208	Dead	57	< 65 yr	Male	Caucasian	25.2408	Overweight/obese	Yes	No	2	19	Yes	117.543	112	24.8004	75	139	138	Yes	No	No	Yes	Yes	No	Occurrence within 7 days after sugery	Initiated after ICU admission
15628357	26963209	34933182	Low	9.95907	Dead	9.96111	Dead	37	< 65 yr	Male	Caucasian	28.2353	Overweight/obese	No	No	2	16	Yes	157.962	150	25.1861	80	144	115	Yes	No	No	Yes	Yes	No	Occurrence within 7 days after sugery	Not initiated
15633258	23497951	34956328	High	1.25845	Alive	5.15069	Alive	69	≥ 65 yr	Female	Black	28.9811	Overweight/obese	No	No	4	15	Yes	143.238	135	32.7887	88	148	126	No	Yes	Yes	Yes	Yes	No	Occurrence within 7 days after sugery	Not initiated
15640023	23722017	37312986	Low	3.1059	Alive	6.34931	Alive	46	< 65 yr	Male	Other/unknown	40.6136	Overweight/obese	No	No	1	13	Yes	152.917	148	19.6677	80	139	116	No	No	No	Yes	Yes	No	Occurrence within 7 days after sugery	Not initiated
15642508	25127905	32311962	Low	0.926389	Alive	11.4618	Alive	56	< 65 yr	Male	Caucasian	34.7489	Overweight/obese	No	No	2	8	Yes	119.667	111.5	29.1614	64	140	179	Yes	No	Yes	Yes	Yes	No	No AKI occurrence within 7 days after sugery	Not initiated
15686498	26805968	35241545	Low	12.9105	Alive	16.7722	Alive	61	< 65 yr	Male	Caucasian	35.8541	Overweight/obese	No	No	6	23	Yes	126.2	124	10.3543	80	142	100	Yes	No	No	Yes	Yes	No	Occurrence within 7 days after sugery	Initiated after ICU admission
15725546	24378766	39043929	High	6.62723	Alive	14.8063	Alive	43	< 65 yr	Male	Hispanic/Latino	20.7676	Normal	No	No	3	23	Yes	115.942	106	45.0758	81	146	84	Yes	No	No	Yes	Yes	No	Dialysis-dependent	Dialysis-dependent
15735569	22819126	31246375	Low	6.29041	Alive	22.0618	Alive	82	≥ 65 yr	Male	Caucasian	26.7643	Overweight/obese	No	No	12	33	Yes	128.079	119	24.8705	81	135	246	No	Yes	Yes	Yes	Yes	No	Occurrence within 7 days after sugery	Not initiated
15763593	23033589	32086225	Low	5.57852	Alive	9.63056	Alive	79	≥ 65 yr	Male	Black	27.7323	Overweight/obese	No	No	7	25	Yes	121.545	119	16.0606	86	138	72	Yes	No	Yes	Yes	Yes	No	Occurrence within 7 days after sugery	Not initiated
15821871	27256738	36409426	Low	55.5743	Alive	55.7019	Alive	60	< 65 yr	Female	Black	25.2595	Overweight/obese	No	No	4	9	Yes	118.13	112	22.9234	117	144	132	Yes	Yes	Yes	Yes	Yes	No	Occurrence within 7 days after sugery	Not initiated
15983067	24908776	32421408	Low	22.3147	Alive	22.4952	Alive	73	≥ 65 yr	Male	Other/unknown	31.5334	Overweight/obese	No	No	4	24	Yes	132.765	125	27.5678	102	141	68	Yes	No	No	Yes	Yes	No	Occurrence within 7 days after sugery	Not initiated
15993831	21791028	30009339	High	24.7218	Alive	24.7245	Alive	64	< 65 yr	Male	Caucasian	23.8884	Normal	No	Yes	4	19	Yes	123.019	110	34.6863	91	148	150	Yes	No	No	Yes	Yes	No	Occurrence within 7 days after sugery	Not initiated
16039934	21241945	38026655	Low	1.85808	Alive	7.89722	Alive	79	≥ 65 yr	Female	Caucasian	33.125	Overweight/obese	No	Yes	5	19	Yes	146.143	139	17.6724	80	141	134	No	No	No	Yes	Yes	No	Occurrence within 7 days after sugery	Not initiated
16072324	28059450	38227755	Low	1.47576	Alive	7.48542	Alive	48	< 65 yr	Male	Other/unknown	31.5617	Overweight/obese	No	No	1	11	Yes	137	135	19.2734	84	141	146	Yes	No	Yes	Yes	Yes	No	Occurrence within 7 days after sugery	Not initiated
16086306	24221010	35634570	Low	4.91891	Alive	8.05556	Alive	76	≥ 65 yr	Male	Caucasian	26.5629	Overweight/obese	No	No	5	31	Yes	117.579	117	12.0207	91	141	135	Yes	No	Yes	Yes	Yes	No	Occurrence within 7 days after sugery	Not initiated
16121107	26726410	35049341	Low	29.1392	Alive	29.1402	Alive	58	< 65 yr	Male	Caucasian	34.2593	Overweight/obese	Yes	No	5	29	Yes	140.472	135.5	28.3339	85	146	97	Yes	No	No	Yes	Yes	No	Occurrence within 7 days after sugery	Initiated after ICU admission
16123216	21307155	37824813	Low	17.6095	Alive	27.7326	Alive	45	< 65 yr	Male	Other/unknown	45.4409	Overweight/obese	Yes	Yes	2	22	Yes	127.023	120	21.5794	85	142	134	Yes	No	No	No	Yes	No	Occurrence within 7 days after sugery	Initiated after ICU admission
16190725	27739704	34439574	Low	4.86963	Alive	7.87014	Alive	65	≥ 65 yr	Female	Other/unknown	32.5191	Overweight/obese	No	No	4	16	Yes	126.829	121.5	23.3947	83	148	101	No	Yes	Yes	Yes	Yes	No	Occurrence within 7 days after sugery	Not initiated
16262095	22695766	30770521	High	5.14779	Alive	11.1903	Alive	74	≥ 65 yr	Male	Other/unknown	28.4055	Overweight/obese	Yes	No	6	20	Yes	149.406	133.5	39.4506	84	140	115	Yes	No	Yes	Yes	Yes	No	Occurrence within 7 days after sugery	Not initiated
16293344	22802188	36251962	Low	10.2211	Alive	16.3639	Alive	76	≥ 65 yr	Female	Caucasian	33.0386	Overweight/obese	No	No	5	23	Yes	113.54	105	21.4662	74	144	58	Yes	No	No	Yes	No	No	Occurrence within 7 days after sugery	Not initiated
16305530	24198896	31044994	Low	4.27502	Alive	7.38264	Alive	74	≥ 65 yr	Female	Caucasian	23.5557	Normal	No	No	5	18	Yes	120.816	117	17.8258	90	145	124	Yes	No	No	Yes	Yes	No	Occurrence within 7 days after sugery	Not initiated
16360307	29414626	38689489	Low	3.88433	Alive	7.99653	Alive	55	< 65 yr	Male	Other/unknown	26.8745	Overweight/obese	No	No	2	18	Yes	132.868	135	25.8257	79	147	80	Yes	No	Yes	No	Yes	No	Occurrence within 7 days after sugery	Not initiated
16439229	21990435	33049636	High	2.37522	Alive	5.24583	Alive	58	< 65 yr	Male	Other/unknown	28.9306	Overweight/obese	No	No	2	20	Yes	146.125	133.5	38.9062	110	140	99	Yes	No	Yes	Yes	Yes	No	Occurrence within 7 days after sugery	Not initiated
16505948	27167218	32880015	Low	2.16273	Alive	6.15069	Alive	87	≥ 65 yr	Male	Other/unknown	24.8816	Normal	Yes	No	5	19	Yes	113.25	111.5	15.9658	65	132	254	Yes	No	No	Yes	Yes	No	Occurrence within 7 days after sugery	Not initiated
16619054	23532716	32618173	Low	6.01458	Alive	8.98681	Alive	72	≥ 65 yr	Male	Caucasian	25.9516	Overweight/obese	No	No	5	19	Yes	119.431	114	15.2959	80	142	64	No	No	Yes	Yes	Yes	No	Occurrence within 7 days after sugery	Not initiated
16646639	24225692	39789952	High	2.76293	Alive	4.77431	Alive	64	< 65 yr	Male	Caucasian	28.2828	Overweight/obese	Yes	No	3	12	Yes	151.957	133	34.2884	66	141	78	No	No	Yes	Yes	Yes	No	Occurrence within 7 days after sugery	Not initiated
16831297	23199191	37249062	Low	6.50553	Alive	12.5563	Alive	64	< 65 yr	Female	Caucasian	33.6327	Overweight/obese	No	No	5	17	Yes	123.32	127	16.3303	80	139	128	Yes	No	No	No	Yes	Yes	Occurrence within 7 days after sugery	Not initiated
16887254	21889805	34390049	Low	8.88366	Alive	15.4972	Alive	81	≥ 65 yr	Male	Asian	23.7388	Normal	Yes	Yes	5	19	Yes	130.629	128	26.2949	100	144	94	Yes	No	No	Yes	Yes	No	Occurrence within 7 days after sugery	Not initiated
16907844	29162625	30097987	Low	4.52935	Alive	6.98958	Alive	54	< 65 yr	Male	Other/unknown	28.7889	Overweight/obese	No	No	5	33	Yes	127.756	125	25.3853	79	142	110	Yes	No	No	Yes	Yes	No	Occurrence within 7 days after sugery	Not initiated
16958615	28842887	31021773	Low	7.91887	Alive	9.86806	Alive	45	< 65 yr	Male	Other/unknown	27.9938	Overweight/obese	Yes	No	1	11	Yes	135.091	120	29.3111	71	141	126	No	No	Yes	Yes	Yes	No	Occurrence within 7 days after sugery	Not initiated
16980559	23524707	33479996	High	2.20545	Alive	4.85556	Alive	44	< 65 yr	Female	Other/unknown	25.7117	Overweight/obese	No	No	1	11	Yes	138.167	132.5	30.464	91	144	135	No	No	No	Yes	Yes	No	Occurrence within 7 days after sugery	Not initiated
17018231	22078225	31355386	Low	2.47586	Alive	5.45972	Alive	56	< 65 yr	Male	Caucasian	27.2693	Overweight/obese	No	No	2	13	Yes	119.286	117.5	21.9011	80	134	127	No	No	No	No	Yes	No	Occurrence within 7 days after sugery	Not initiated
17032851	22781592	30400080	High	8.61293	Alive	16.3931	Alive	74	≥ 65 yr	Male	Black	27.1432	Overweight/obese	Yes	No	4	19	Yes	155.87	137	36.5523	87	143	203	Yes	No	No	Yes	Yes	No	Occurrence within 7 days after sugery	Not initiated
17077370	27110382	36499024	Low	3.40006	Alive	11.25	Alive	60	< 65 yr	Male	Caucasian	18.937	Normal	Yes	No	3	13	Yes	117.292	113.5	20.1795	58	135	91	Yes	No	Yes	Yes	Yes	No	No AKI occurrence within 7 days after sugery	Not initiated
17096349	25955560	30107510	Low	3.95051	Alive	5.90069	Alive	70	≥ 65 yr	Female	Caucasian	23.4375	Normal	No	No	4	15	Yes	135.391	140	21.9948	87	140	195	Yes	No	No	No	Yes	No	Occurrence within 7 days after sugery	Not initiated
17109096	23269519	35234998	Low	7.14966	Alive	10.0764	Alive	73	≥ 65 yr	Male	Caucasian	24.4898	Normal	No	No	5	21	Yes	121.821	118	21.4196	80	147	81	Yes	No	No	Yes	Yes	Yes	Occurrence within 7 days after sugery	Not initiated
17119397	20755852	31037647	Low	3.64035	Alive	6.84236	Alive	88	≥ 65 yr	Male	Caucasian	26.6049	Overweight/obese	No	No	6	23	Yes	138.033	134	23.5557	78	140	56	No	No	No	Yes	Yes	No	Occurrence within 7 days after sugery	Not initiated
17119945	26492965	30332433	Low	2.93056	Alive	5.89306	Alive	54	< 65 yr	Female	Other/unknown	45.9184	Overweight/obese	Yes	No	2	13	Yes	120.84	123	24.0422	86	140	164	No	No	No	Yes	Yes	No	Occurrence within 7 days after sugery	Not initiated
17189661	27504486	35979151	Low	4.07116	Alive	9.75764	Alive	61	< 65 yr	Male	Other/unknown	35.6647	Overweight/obese	No	No	3	22	Yes	124	123	17.2211	86	142	111	Yes	No	No	Yes	Yes	No	Occurrence within 7 days after sugery	Not initiated
17301721	28857998	30618117	Low	21.028	Alive	21.9556	Alive	52	< 65 yr	Male	Other/unknown	28.3447	Overweight/obese	No	No	5	26	Yes	129.408	123	25.9255	92	146	145	Yes	No	Yes	Yes	Yes	No	Occurrence within 7 days after sugery	Initiated after ICU admission
17318761	25715827	33535379	Low	9.71267	Alive	28.6396	Alive	53	< 65 yr	Male	Asian	22.9926	Normal	No	No	5	21	Yes	118.217	111	23.9295	80	142	108	Yes	No	Yes	Yes	Yes	No	Occurrence within 7 days after sugery	Not initiated
17326039	22797603	38368663	Low	8.16887	Alive	16.5451	Alive	70	≥ 65 yr	Male	Black	25.1429	Overweight/obese	No	No	6	14	Yes	127.705	122	24.662	86	145	100	Yes	No	Yes	Yes	Yes	No	Occurrence within 7 days after sugery	Not initiated
17413843	26318757	32556479	Low	10.8085	Alive	13.8389	Alive	61	< 65 yr	Female	Caucasian	29.3878	Overweight/obese	Yes	No	3	17	Yes	112.24	105.5	25.995	88	144	80	Yes	No	Yes	Yes	Yes	No	Occurrence within 7 days after sugery	Not initiated
17464806	22561270	32172592	Low	1.1545	Alive	6.09375	Alive	53	< 65 yr	Male	Black	34.3396	Overweight/obese	No	No	2	18	Yes	133	133.5	19.1552	70	141	114	No	No	No	Yes	Yes	No	Occurrence within 7 days after sugery	Not initiated
17611730	29512176	33193867	High	3.17825	Alive	7.00417	Alive	63	< 65 yr	Male	Caucasian	21.7982	Normal	Yes	No	3	16	Yes	120.789	114.5	31.4863	62	143	59	No	No	No	No	Yes	No	Occurrence within 7 days after sugery	Not initiated
17619493	26607049	34062138	Low	19.627	Alive	22.1194	Alive	39	< 65 yr	Male	Caucasian	44.5845	Overweight/obese	No	No	2	31	No	129.898	133	17.9068	100	141	214	Yes	No	No	No	Yes	No	Occurrence within 7 days after sugery	Initiated after ICU admission
17638883	25325578	34447007	Low	3.65215	Alive	5.80139	Alive	71	≥ 65 yr	Male	Other/unknown	34.2857	Overweight/obese	No	Yes	4	14	Yes	131.15	131.5	23.7579	84	139	55	No	No	No	Yes	Yes	No	Occurrence within 7 days after sugery	Not initiated
17668120	20489583	36966986	High	11.1059	Alive	16.125	Alive	59	< 65 yr	Female	Caucasian	24.3012	Normal	Yes	No	5	23	Yes	130.614	113	37.9072	86	146	105	Yes	Yes	No	Yes	Yes	Yes	Occurrence within 7 days after sugery	Not initiated
17694075	23867519	30564998	Low	45.375	Alive	48.7578	Alive	67	≥ 65 yr	Female	Caucasian	28.3987	Overweight/obese	Yes	No	6	24	Yes	117.836	110	29.1194	98	142	106	Yes	No	No	Yes	Yes	No	Occurrence within 7 days after sugery	Initiated after ICU admission
17700181	24888051	32076592	High	2.00653	Alive	6.06597	Alive	65	≥ 65 yr	Male	Caucasian	20.0692	Normal	Yes	Yes	3	15	Yes	144.308	136	34.8382	76	143	109	No	No	No	No	Yes	No	No AKI occurrence within 7 days after sugery	Not initiated
17711321	29988876	30410157	Low	4.8216	Alive	11.8757	Alive	80	≥ 65 yr	Female	Other/unknown	27.3438	Overweight/obese	No	No	7	15	Yes	121.094	123.5	13.346	70	140	163	Yes	No	Yes	Yes	Yes	No	Occurrence within 7 days after sugery	Not initiated
17729156	21729261	35946192	Low	3.50383	Alive	7.01528	Alive	84	≥ 65 yr	Female	Caucasian	17.9982	Normal	No	No	8	26	Yes	138.562	130	23.3266	84	138	135	No	No	Yes	No	Yes	No	Occurrence within 7 days after sugery	Not initiated
17746886	27995145	39240033	Low	6.96763	Alive	8.88056	Alive	73	≥ 65 yr	Male	Caucasian	27.6817	Overweight/obese	No	No	4	14	Yes	132.45	123	25.1964	83	143	147	Yes	No	No	Yes	Yes	No	Occurrence within 7 days after sugery	Not initiated
17764905	28567060	31508160	Low	1.59424	Alive	4.57917	Alive	45	< 65 yr	Female	Asian	23.9361	Normal	Yes	No	1	11	Yes	143.882	133	21.7349	80	136	125	No	No	No	Yes	Yes	No	No AKI occurrence within 7 days after sugery	Not initiated
17795062	23241415	32356998	Low	10.1219	Alive	14.1576	Alive	93	≥ 65 yr	Female	Caucasian	36.1395	Overweight/obese	No	No	7	21	Yes	136.571	140	24.886	88	143	91	Yes	No	Yes	No	Yes	No	Occurrence within 7 days after sugery	Not initiated
17795174	20073235	36491424	Low	11.0482	Alive	16.1438	Alive	61	< 65 yr	Male	Black	24.2215	Normal	No	No	3	21	Yes	138.143	130	26.6387	91	143	107	Yes	No	Yes	Yes	Yes	No	Occurrence within 7 days after sugery	Not initiated
17854792	22781086	37798338	Low	28.8895	Alive	31.8118	Alive	59	< 65 yr	Male	Caucasian	30.4705	Overweight/obese	No	No	4	27	No	132.627	123	26.0894	88	154	38	Yes	No	No	Yes	Yes	No	Occurrence within 7 days after sugery	Initiated after ICU admission
17879445	20783533	30842613	Low	1.76499	Alive	4.71528	Alive	39	< 65 yr	Male	Black	30.8397	Overweight/obese	Yes	No	2	12	Yes	145.321	146	22.8481	85	138	114	No	Yes	No	Yes	Yes	No	Occurrence within 7 days after sugery	Not initiated
17948573	24507359	33196338	Low	3.33553	Alive	6.49028	Alive	70	≥ 65 yr	Female	Asian	20.2848	Normal	No	No	4	17	Yes	128.677	128	20.4958	73	145	92	Yes	No	No	No	Yes	No	Occurrence within 7 days after sugery	Not initiated
18021018	27589794	38731385	Low	8.78213	Alive	9.96389	Alive	78	≥ 65 yr	Female	Caucasian	28.3447	Overweight/obese	No	No	5	20	Yes	133.192	124	20.5384	72	147	142	Yes	No	No	Yes	Yes	Yes	Occurrence within 7 days after sugery	Not initiated
18039197	26027112	31883600	Low	15.4761	Alive	22.6819	Alive	77	≥ 65 yr	Female	Caucasian	21.4879	Normal	Yes	No	9	18	Yes	128.949	127	21.4094	67	141	86	Yes	No	Yes	Yes	Yes	No	Occurrence within 7 days after sugery	Not initiated
18066087	22993659	34935823	Low	5.22135	Alive	7.15208	Alive	48	< 65 yr	Male	Caucasian	29.8606	Overweight/obese	No	Yes	1	18	Yes	130.676	126	16.5706	73	143	73	Yes	No	No	No	Yes	No	Occurrence within 7 days after sugery	Not initiated
18102389	25754706	34430921	Low	11.204	Dead	11.2736	Dead	64	< 65 yr	Male	Caucasian	31.1446	Overweight/obese	Yes	No	4	27	Yes	119.425	122	19.405	90	145	100	Yes	No	Yes	Yes	Yes	No	Occurrence within 7 days after sugery	Initiated after ICU admission
18143490	28695494	34914241	High	14.6944	Alive	17.6042	Alive	67	≥ 65 yr	Female	Caucasian	30.0381	Overweight/obese	No	No	5	26	Yes	140.934	120	40.5465	82	140	53	Yes	No	Yes	Yes	Yes	No	Occurrence within 7 days after sugery	Initiated after ICU admission
18252585	26404933	35137794	High	0.378472	Dead	0.4125	Dead	49	< 65 yr	Male	Other/unknown	28.7347	Overweight/obese	No	No	1	25	Yes	156.077	170	40.2267	88	136	86	Yes	No	No	Yes	Yes	No	Occurrence within 7 days after sugery	Not initiated
18276837	23601818	39386724	Low	3.40059	Alive	6.21875	Alive	77	≥ 65 yr	Female	Caucasian	29.9597	Overweight/obese	No	No	4	13	Yes	117.143	119	11.8695	80	142	101	Yes	No	Yes	Yes	Yes	No	Occurrence within 7 days after sugery	Not initiated
18282463	26825609	32769218	Low	5.99757	Alive	19.0104	Alive	64	< 65 yr	Male	Caucasian	23.04	Normal	No	No	4	13	Yes	121.189	121	17.1046	92	141	129	Yes	No	No	Yes	Yes	No	Occurrence within 7 days after sugery	Not initiated
18297115	29781608	30202270	Low	2.38994	Dead	2.76111	Dead	75	≥ 65 yr	Female	Other/unknown	33.5938	Overweight/obese	Yes	No	7	27	Yes	140.413	143.5	21.5162	98	143	129	Yes	Yes	Yes	Yes	Yes	No	Occurrence within 7 days after sugery	Initiated after ICU admission
18356491	23395726	34376359	High	1.91409	Alive	7.13472	Alive	67	≥ 65 yr	Male	Other/unknown	27.6817	Overweight/obese	No	No	3	18	Yes	159.684	149	31.3716	85	139	84	No	No	No	Yes	Yes	No	Occurrence within 7 days after sugery	Not initiated
18402020	27205152	30247609	Low	5.6452	Alive	13.3063	Alive	80	≥ 65 yr	Female	Caucasian	28.5339	Overweight/obese	Yes	No	9	17	Yes	122.803	119	24.409	75	144	107	No	No	Yes	Yes	No	Yes	Occurrence within 7 days after sugery	Not initiated
18435262	24292408	31786766	High	17.0308	Alive	18.9569	Alive	61	< 65 yr	Male	Caucasian	27.8744	Overweight/obese	No	No	4	17	Yes	125.362	116	32.6404	82	142	89	Yes	No	No	No	Yes	No	Occurrence within 7 days after sugery	Not initiated
18455402	26039491	34320919	Low	35.2587	Alive	35.4049	Alive	78	≥ 65 yr	Male	Caucasian	29.1314	Overweight/obese	No	No	4	26	Yes	113.387	101	28.6348	80	143	79	Yes	No	No	No	Yes	No	Occurrence within 7 days after sugery	Not initiated
18480869	23905407	38032942	Low	2.08541	Alive	10.9833	Alive	78	≥ 65 yr	Female	Caucasian	40.2095	Overweight/obese	No	No	4	21	Yes	140.714	134.5	23.2422	80	140	270	No	No	Yes	Yes	Yes	No	Occurrence within 7 days after sugery	Not initiated
18591269	24909345	33214054	Low	3.58922	Alive	11.0062	Alive	52	< 65 yr	Male	Caucasian	27.3457	Overweight/obese	No	No	3	9	Yes	129.692	125.5	17.5743	80	139	117	Yes	No	No	Yes	Yes	No	Occurrence within 7 days after sugery	Not initiated
18600811	26143669	38162040	High	21.3442	Alive	27.2375	Alive	50	< 65 yr	Female	Caucasian	30.4272	Overweight/obese	No	No	3	20	Yes	143.297	133	31.5004	83	147	224	Yes	No	No	Yes	Yes	No	Dialysis-dependent	Dialysis-dependent
18653828	21577787	33750354	Low	8.83712	Dead	8.90694	Dead	89	≥ 65 yr	Female	Caucasian	35.5078	Overweight/obese	No	No	6	21	Yes	113.739	114	17.4728	80	142	104	Yes	No	Yes	Yes	Yes	No	Occurrence within 7 days after sugery	Not initiated
18891510	29933178	39282468	Low	2.07527	Alive	18.25	Alive	73	≥ 65 yr	Male	Other/unknown	29.7619	Overweight/obese	No	No	4	26	Yes	137	139.5	16.0915	69	140	103	Yes	No	No	Yes	Yes	No	Occurrence within 7 days after sugery	Not initiated
18902162	20466636	32612800	Low	7.12722	Alive	10.2708	Alive	32	< 65 yr	Male	Caucasian	41.6667	Overweight/obese	No	No	2	19	Yes	124.226	119	21.003	113	145	80	Yes	No	No	No	Yes	No	Occurrence within 7 days after sugery	Not initiated
18908516	27332538	37329406	Low	54.2966	Alive	59.8576	Alive	72	≥ 65 yr	Male	Caucasian	24.6918	Normal	No	No	6	24	Yes	122.56	119	22.8139	73	140	55	Yes	No	Yes	Yes	Yes	No	Occurrence within 7 days after sugery	Initiated after ICU admission
18922981	25417898	38406042	Low	2.08622	Dead	2.08681	Dead	61	< 65 yr	Male	Other/unknown	30.8642	Overweight/obese	No	No	3	22	Yes	127.882	128	24.0219	63	148	75	Yes	No	No	Yes	Yes	No	Occurrence within 7 days after sugery	Not initiated
18969221	26602659	37667477	Low	58.0961	Alive	58.097	Alive	67	≥ 65 yr	Male	Caucasian	22.2694	Normal	No	Yes	7	22	Yes	139.047	130	26.9176	75	144	47	Yes	No	No	Yes	Yes	No	Occurrence within 7 days after sugery	Initiated after ICU admission
19104785	26865488	30297591	Low	34.8045	Alive	34.8274	Alive	60	< 65 yr	Male	Caucasian	26.8745	Overweight/obese	No	No	3	28	Yes	125.071	121	26.4657	86	149	157	Yes	No	No	Yes	Yes	No	Occurrence within 7 days after sugery	Not initiated
19118830	23663989	31988330	Low	11.1365	Alive	16.0715	Alive	61	< 65 yr	Male	Caucasian	20.0732	Normal	Yes	Yes	3	14	Yes	126.302	118	27.3887	93	147	75	Yes	No	No	Yes	Yes	No	Occurrence within 7 days after sugery	Not initiated
19201291	25546590	39710961	Low	14.6071	Alive	17.5639	Alive	41	< 65 yr	Male	Black	34.4148	Overweight/obese	No	No	4	4	Yes	120.231	114.5	20.7211	65	141	111	No	No	No	Yes	No	No	Occurrence within 7 days after sugery	Not initiated
19205606	27398675	38170218	Low	19.2325	Alive	21.0729	Alive	68	≥ 65 yr	Female	Black	36.4004	Overweight/obese	No	No	4	27	Yes	139.613	132.5	25.0988	93	144	69	Yes	No	No	Yes	Yes	No	Occurrence within 7 days after sugery	Not initiated
19214634	24843141	32609921	Low	1.29081	Alive	7.37153	Alive	72	≥ 65 yr	Male	Caucasian	31.8878	Overweight/obese	Yes	No	5	21	Yes	132.391	128	9.61316	59	136	125	Yes	No	Yes	Yes	Yes	No	Occurrence within 7 days after sugery	Not initiated
19249052	27671558	35329869	Low	11.5914	Alive	37.6313	Alive	85	≥ 65 yr	Female	Other/unknown	20.4498	Normal	Yes	No	7	29	Yes	136.378	134.5	28.027	88	145	146	No	Yes	No	Yes	Yes	No	Occurrence within 7 days after sugery	Not initiated
19366315	24948585	30577608	High	4.17564	Alive	9.10417	Alive	71	≥ 65 yr	Male	Caucasian	26.6953	Overweight/obese	Yes	No	6	20	Yes	143	136	33.0679	87	136	85	No	No	Yes	Yes	Yes	No	No AKI occurrence within 7 days after sugery	Not initiated
19526256	24103284	34068615	Low	6.92792	Alive	8.79097	Alive	56	< 65 yr	Male	Caucasian	27.7703	Overweight/obese	Yes	Yes	2	19	Yes	122.182	117	21.3146	84	146	108	Yes	No	No	Yes	Yes	No	Occurrence within 7 days after sugery	Not initiated
19546540	20682292	39197616	Low	14.9592	Alive	25.8257	Alive	52	< 65 yr	Female	Caucasian	29.7521	Overweight/obese	Yes	Yes	2	15	Yes	122.68	124	24.6374	79	140	66	Yes	No	No	Yes	Yes	No	Occurrence within 7 days after sugery	Not initiated
19549491	23275605	30900872	Low	3.25706	Dead	3.26181	Dead	70	≥ 65 yr	Male	Caucasian	28.4055	Overweight/obese	No	No	4	26	Yes	130.724	130	19.6895	85	146	92	Yes	No	Yes	No	Yes	No	Occurrence within 7 days after sugery	Not initiated
19599496	20663676	35042323	Low	2.71112	Alive	8.90833	Alive	54	< 65 yr	Male	Caucasian	17.9586	Normal	Yes	No	3	8	Yes	106.818	101	29.5247	76	137	90	Yes	No	Yes	No	Yes	No	Occurrence within 7 days after sugery	Not initiated
19661755	25903844	37535214	Low	3.30354	Alive	11.441	Alive	79	≥ 65 yr	Male	Caucasian	29.2693	Overweight/obese	Yes	No	6	22	Yes	126.938	120	20.8641	79	137	127	No	No	No	Yes	Yes	No	Occurrence within 7 days after sugery	Not initiated
19720854	21620539	39325557	Low	5.1751	Alive	11.2146	Alive	40	< 65 yr	Male	Black	26.8745	Overweight/obese	No	No	2	25	Yes	134.026	131	22.2985	89	134	142	No	No	Yes	Yes	Yes	No	Occurrence within 7 days after sugery	Not initiated
19732085	24560430	34588132	Low	1.3027	Alive	8.46111	Alive	62	< 65 yr	Male	Other/unknown	36.4198	Overweight/obese	Yes	No	4	13	Yes	125.864	120.5	20.4177	65	138	164	No	No	No	Yes	Yes	No	Occurrence within 7 days after sugery	Not initiated
19888018	23392845	34610637	Low	2.67844	Alive	10.4632	Alive	58	< 65 yr	Female	Asian	23.8281	Normal	No	No	3	13	Yes	131.677	127	19.8485	80	141	104	No	No	No	Yes	Yes	No	No AKI occurrence within 7 days after sugery	Not initiated
19913077	23790295	34877615	Low	8.97131	Alive	11.909	Alive	72	≥ 65 yr	Male	Caucasian	26.5432	Overweight/obese	Yes	Yes	5	16	Yes	121.462	116	22.7688	85	137	92	Yes	No	Yes	Yes	Yes	No	Occurrence within 7 days after sugery	Not initiated
19957727	26081291	37941167	Low	5.22892	Alive	9.03472	Alive	61	< 65 yr	Male	Caucasian	24.4898	Normal	No	No	5	10	Yes	142.111	138	19.8774	64	135	99	Yes	No	Yes	Yes	Yes	No	Occurrence within 7 days after sugery	Not initiated
19982776	20681743	35540267	High	0.925694	Dead	0.969444	Dead	52	< 65 yr	Male	Hispanic/Latino	27.9328	Overweight/obese	Yes	No	4	23	Yes	120.333	109.5	39.7106	72	139	207	No	No	No	Yes	Yes	No	Occurrence within 7 days after sugery	Not initiated

## Sheet: Table S3
TABLE S3 | Assessment of the proportional hazards (PH) assumption in a Cox regression model estimating the risk of intensive care unit (ICU) mortality.
Variable	χ2	df	p
%CV group	0.058	1	0.8096
Age group	0.3	1	0.584
Sex	0.714	1	0.3981
BMI category	1.079	1	0.2989
Blood Na+	0.679	1	0.4098
Smoking history	0.007	1	0.9338
Heart rate	1.089	1	0.2967
PLT	0.182	1	0.6692
Sepsis	1.735	1	0.1877
Charlson Comorbidity Index score	0.027	1	0.8689
APACHE II score	1.036	1	0.3087
Global	7.633	11	0.7458
Abbreviations: CV, coefficient of variation; SD, standard deviation; CCI, Charlson Comorbidity Index; PLT, platelet count; APACHE II, Acute Physiology and Chronic Health Evaluation II.

## Sheet: Table S4
TABLE S4 | Assessment of the proportional hazards (PH) assumption in a Cox regression model estimating the risk of in-hospital mortality.
Variable	χ2	df	p
%CV group	0.928	1	0.3354
Age group	0.009	1	0.9259
Sex	1.274	1	0.2591
BMI category	1.988	1	0.1585
Blood Na+	3.785	1	0.0517
Smoking history	0.044	1	0.8336
Heart rate	0.937	1	0.333
PLT	0.402	1	0.5259
Sepsis	0.361	1	0.5481
Charlson Comorbidity Index score	0.005	1	0.943
APACHE II score	0.574	1	0.4486
Global	12.289	11	0.3423
Abbreviations: CV, coefficient of variation; SD, standard deviation; CCI, Charlson Comorbidity Index; PLT, platelet count; APACHE II, Acute Physiology and Chronic Health Evaluation II.
